# Supplementary material for: Two-week supplementation of Bifidobacterium adolescentis iVS-1 reduces symptoms associated with lactose intolerance in lactose maldigesters
Source: Gut Microbes Rep. 2025 Jun 4;2(1):2508199. doi: 10.1080/29933935.2025.2508199 (PMC12940102; doi:10.1080/29933935.2025.2508199)
Supplement: Supplementary Table 1.xlsx [file KGMR_A_2508199_SM2525.xlsx]

## Sheet: A. Bgal
Strain	CellCondition	Carbohydrate	Activity	NormalizedActivity
Bifidobacterium adolescentis ATCC15703	Intact	GOS	27.09	27.09
Bifidobacterium adolescentis ATCC15703	Intact	GOS	26.325	26.325
Bifidobacterium adolescentis ATCC15703	Intact	GOS	27.33	27.33
Bifidobacterium adolescentis ATCC15703	Intact	Lactose	13.0892	13.0892
Bifidobacterium adolescentis ATCC15703	Intact	Lactose	13.6985	13.6985
Bifidobacterium adolescentis ATCC15703	Intact	Lactose	13.6338	13.6338
Bifidobacterium adolescentis ATCC15703	Lysed	GOS	49.425	49.425
Bifidobacterium adolescentis ATCC15703	Lysed	GOS	52.3125	52.3125
Bifidobacterium adolescentis ATCC15703	Lysed	GOS	54	54
Bifidobacterium adolescentis ATCC15703	Lysed	Lactose	19.2308	19.2308
Bifidobacterium adolescentis ATCC15703	Lysed	Lactose	21.5385	21.5385
Bifidobacterium adolescentis ATCC15703	Lysed	Lactose	20.0615	20.0615
Bifidobacterium adolescentis iVS-1	Intact	GOS	145.8	145.8
Bifidobacterium adolescentis iVS-1	Intact	GOS	145.431	145.431
Bifidobacterium adolescentis iVS-1	Intact	GOS	145.246	145.246
Bifidobacterium adolescentis iVS-1	Intact	Lactose	78.0923	78.0923
Bifidobacterium adolescentis iVS-1	Intact	Lactose	79.3538	79.3538
Bifidobacterium adolescentis iVS-1	Intact	Lactose	77.4154	77.4154
Bifidobacterium adolescentis iVS-1	Lysed	GOS	116.031	116.031
Bifidobacterium adolescentis iVS-1	Lysed	GOS	116.031	116.031
Bifidobacterium adolescentis iVS-1	Lysed	GOS	116.954	116.954
Bifidobacterium adolescentis iVS-1	Lysed	Lactose	101.908	101.908
Bifidobacterium adolescentis iVS-1	Lysed	Lactose	110.892	110.892
Bifidobacterium adolescentis iVS-1	Lysed	Lactose	129.846	129.846
Bifidobacterium animalis subsp. lactis 001	Intact	GOS	-4.392	0
Bifidobacterium animalis subsp. lactis 001	Intact	GOS	-4.512	0
Bifidobacterium animalis subsp. lactis 001	Intact	GOS	-4.368	0
Bifidobacterium animalis subsp. lactis 001	Intact	Lactose	-11.175	0
Bifidobacterium animalis subsp. lactis 001	Intact	Lactose	-11.1	0
Bifidobacterium animalis subsp. lactis 001	Intact	Lactose	-10.725	0
Bifidobacterium animalis subsp. lactis 001	Lysed	GOS	0.452	0.452
Bifidobacterium animalis subsp. lactis 001	Lysed	GOS	0.524	0.524
Bifidobacterium animalis subsp. lactis 001	Lysed	GOS	0.364	0.364
Bifidobacterium animalis subsp. lactis 001	Lysed	Lactose	20.5125	20.5125
Bifidobacterium animalis subsp. lactis 001	Lysed	Lactose	18.4125	18.4125
Bifidobacterium animalis subsp. lactis 001	Lysed	Lactose	20.5125	20.5125
Bifidobacterium animalis subsp. lactis 002	Intact	GOS	-2.32	0
Bifidobacterium animalis subsp. lactis 002	Intact	GOS	-2.34667	0
Bifidobacterium animalis subsp. lactis 002	Intact	GOS	-2.22667	0
Bifidobacterium animalis subsp. lactis 002	Intact	Lactose	-1.92	0
Bifidobacterium animalis subsp. lactis 002	Intact	Lactose	-2.016	0
Bifidobacterium animalis subsp. lactis 002	Intact	Lactose	-1.728	0
Bifidobacterium animalis subsp. lactis 002	Lysed	GOS	0.122222	0.122222
Bifidobacterium animalis subsp. lactis 002	Lysed	GOS	0.126667	0.126667
Bifidobacterium animalis subsp. lactis 002	Lysed	GOS	0.0977778	0.0977778
Bifidobacterium animalis subsp. lactis 002	Lysed	Lactose	9.856	9.856
Bifidobacterium animalis subsp. lactis 002	Lysed	Lactose	9.68	9.68
Bifidobacterium animalis subsp. lactis 002	Lysed	Lactose	9.424	9.424
Bifidobacterium animalis subsp. lactis 003	Intact	GOS	-0.444	0
Bifidobacterium animalis subsp. lactis 003	Intact	GOS	-0.456	0
Bifidobacterium animalis subsp. lactis 003	Intact	GOS	-0.504	0
Bifidobacterium animalis subsp. lactis 003	Intact	Lactose	0.0658065	0.0658065
Bifidobacterium animalis subsp. lactis 003	Intact	Lactose	0.135484	0.135484
Bifidobacterium animalis subsp. lactis 003	Intact	Lactose	0.15871	0.15871
Bifidobacterium animalis subsp. lactis 003	Lysed	GOS	0.22	0.22
Bifidobacterium animalis subsp. lactis 003	Lysed	GOS	0.21	0.21
Bifidobacterium animalis subsp. lactis 003	Lysed	GOS	0.208	0.208
Bifidobacterium animalis subsp. lactis 003	Lysed	Lactose	3.29032	3.29032
Bifidobacterium animalis subsp. lactis 003	Lysed	Lactose	3.22065	3.22065
Bifidobacterium animalis subsp. lactis 003	Lysed	Lactose	3.39484	3.39484
Bifidobacterium longum subsp. longum 004	Intact	GOS	-0.0475862	0
Bifidobacterium longum subsp. longum 004	Intact	GOS	-0.06	0
Bifidobacterium longum subsp. longum 004	Intact	GOS	-0.06	0
Bifidobacterium longum subsp. longum 004	Intact	Lactose	-0.11122	0
Bifidobacterium longum subsp. longum 004	Intact	Lactose	-0.160976	0
Bifidobacterium longum subsp. longum 004	Intact	Lactose	-0.102439	0
Bifidobacterium longum subsp. longum 004	Lysed	GOS	0.526207	0.526207
Bifidobacterium longum subsp. longum 004	Lysed	GOS	0.533793	0.533793
Bifidobacterium longum subsp. longum 004	Lysed	GOS	0.521379	0.521379
Bifidobacterium longum subsp. longum 004	Lysed	Lactose	0.444878	0.444878
Bifidobacterium longum subsp. longum 004	Lysed	Lactose	0.437073	0.437073
Bifidobacterium longum subsp. longum 004	Lysed	Lactose	0.453659	0.453659
Bifidobacterium longum subsp. longum 005	Intact	GOS	-0.891429	0
Bifidobacterium longum subsp. longum 005	Intact	GOS	-0.865714	0
Bifidobacterium longum subsp. longum 005	Intact	GOS	-0.942857	0
Bifidobacterium longum subsp. longum 005	Intact	Lactose	0.185143	0.185143
Bifidobacterium longum subsp. longum 005	Intact	Lactose	0.195429	0.195429
Bifidobacterium longum subsp. longum 005	Intact	Lactose	0.205714	0.205714
Bifidobacterium longum subsp. longum 005	Lysed	GOS	4.79143	4.79143
Bifidobacterium longum subsp. longum 005	Lysed	GOS	4.91143	4.91143
Bifidobacterium longum subsp. longum 005	Lysed	GOS	5.04	5.04
Bifidobacterium longum subsp. longum 005	Lysed	Lactose	13.969	13.969
Bifidobacterium longum subsp. longum 005	Lysed	Lactose	14.351	14.351
Bifidobacterium longum subsp. longum 005	Lysed	Lactose	13.5233	13.5233
Heyndrickxia coagulans 006	Intact	GOS	-4.66286	0
Heyndrickxia coagulans 006	Intact	GOS	-4.52571	0
Heyndrickxia coagulans 006	Intact	GOS	-4.73143	0
Heyndrickxia coagulans 006	Intact	Lactose	-8.97391	0
Heyndrickxia coagulans 006	Intact	Lactose	-8.76522	0
Heyndrickxia coagulans 006	Intact	Lactose	-10.6435	0
Heyndrickxia coagulans 006	Lysed	GOS	-0.817143	0
Heyndrickxia coagulans 006	Lysed	GOS	-0.805714	0
Heyndrickxia coagulans 006	Lysed	GOS	-0.822857	0
Heyndrickxia coagulans 006	Lysed	Lactose	-1.2	0
Heyndrickxia coagulans 006	Lysed	Lactose	-1.16522	0
Heyndrickxia coagulans 006	Lysed	Lactose	-1.25217	0
Lactobacillus acidophilus 007	Intact	GOS	20.16	20.16
Lactobacillus acidophilus 007	Intact	GOS	19.1	19.1
Lactobacillus acidophilus 007	Intact	GOS	17.98	17.98
Lactobacillus acidophilus 007	Intact	Lactose	8.21	8.21
Lactobacillus acidophilus 007	Intact	Lactose	8.13	8.13
Lactobacillus acidophilus 007	Intact	Lactose	8.06	8.06
Lactobacillus acidophilus 007	Lysed	GOS	147.25	147.25
Lactobacillus acidophilus 007	Lysed	GOS	144.8	144.8
Lactobacillus acidophilus 007	Lysed	GOS	164.35	164.35
Lactobacillus acidophilus 007	Lysed	Lactose	81.525	81.525
Lactobacillus acidophilus 007	Lysed	Lactose	75.425	75.425
Lactobacillus acidophilus 007	Lysed	Lactose	80.525	80.525
Lactobacillus delbrueckii subsp. bulgaricus ATCC 11842	Intact	GOS	17.4	17.4
Lactobacillus delbrueckii subsp. bulgaricus ATCC 11842	Intact	GOS	16.8	16.8
Lactobacillus delbrueckii subsp. bulgaricus ATCC 11842	Intact	GOS	17.55	17.55
Lactobacillus delbrueckii subsp. bulgaricus ATCC 11842	Intact	Lactose	59.4	59.4
Lactobacillus delbrueckii subsp. bulgaricus ATCC 11842	Intact	Lactose	57.2	57.2
Lactobacillus delbrueckii subsp. bulgaricus ATCC 11842	Intact	Lactose	51.8	51.8
Lactobacillus delbrueckii subsp. bulgaricus ATCC 11842	Lysed	GOS	93.9375	93.9375
Lactobacillus delbrueckii subsp. bulgaricus ATCC 11842	Lysed	GOS	107.438	107.438
Lactobacillus delbrueckii subsp. bulgaricus ATCC 11842	Lysed	GOS	92.9062	92.9062
Lactobacillus delbrueckii subsp. bulgaricus ATCC 11842	Lysed	Lactose	106.211	106.211
Lactobacillus delbrueckii subsp. bulgaricus ATCC 11842	Lysed	Lactose	108.421	108.421
Lactobacillus delbrueckii subsp. bulgaricus ATCC 11842	Lysed	Lactose	111.368	111.368
Lactococcus lactis ATCC 11454	Intact	GOS	-46.32	0
Lactococcus lactis ATCC 11454	Intact	GOS	-43.92	0
Lactococcus lactis ATCC 11454	Intact	GOS	-47.04	0
Lactococcus lactis ATCC 11454	Intact	Lactose	-38.8	0
Lactococcus lactis ATCC 11454	Intact	Lactose	-36.8	0
Lactococcus lactis ATCC 11454	Intact	Lactose	-38.6	0
Lactococcus lactis ATCC 11454	Lysed	GOS	-7.72	0
Lactococcus lactis ATCC 11454	Lysed	GOS	-7.76	0
Lactococcus lactis ATCC 11454	Lysed	GOS	-8.04	0
Lactococcus lactis ATCC 11454	Lysed	Lactose	-6.33333	0
Lactococcus lactis ATCC 11454	Lysed	Lactose	-6.56667	0
Lactococcus lactis ATCC 11454	Lysed	Lactose	-6.36667	0
Lacticaseibacillus paracasei 008	Intact	GOS	-3.576	0
Lacticaseibacillus paracasei 008	Intact	GOS	-3.36	0
Lacticaseibacillus paracasei 008	Intact	GOS	-3.576	0
Lacticaseibacillus paracasei 008	Intact	Lactose	-6.27097	0
Lacticaseibacillus paracasei 008	Intact	Lactose	-6.23226	0
Lacticaseibacillus paracasei 008	Intact	Lactose	-6.15484	0
Lacticaseibacillus paracasei 008	Lysed	GOS	-0.808	0
Lacticaseibacillus paracasei 008	Lysed	GOS	-0.772	0
Lacticaseibacillus paracasei 008	Lysed	GOS	-0.788	0
Lacticaseibacillus paracasei 008	Lysed	Lactose	-1.32903	0
Lacticaseibacillus paracasei 008	Lysed	Lactose	-1.30968	0
Lacticaseibacillus paracasei 008	Lysed	Lactose	-1.30968	0
Lactiplantibacillus plantarum 009	Intact	GOS	-4.27925	0
Lactiplantibacillus plantarum 009	Intact	GOS	-4.27925	0
Lactiplantibacillus plantarum 009	Intact	GOS	-4.50566	0
Lactiplantibacillus plantarum 009	Intact	Lactose	-6.09	0
Lactiplantibacillus plantarum 009	Intact	Lactose	-5.7	0
Lactiplantibacillus plantarum 009	Intact	Lactose	-5.94	0
Lactiplantibacillus plantarum 009	Lysed	GOS	-0.162264	0
Lactiplantibacillus plantarum 009	Lysed	GOS	-0.150943	0
Lactiplantibacillus plantarum 009	Lysed	GOS	-0.184906	0
Lactiplantibacillus plantarum 009	Lysed	Lactose	-0.65	0
Lactiplantibacillus plantarum 009	Lysed	Lactose	-0.61	0
Lactiplantibacillus plantarum 009	Lysed	Lactose	-0.635	0
Limosilactobacillus reuteri 015	Intact	GOS	-3.25714	0
Limosilactobacillus reuteri 015	Intact	GOS	-3.25714	0
Limosilactobacillus reuteri 015	Intact	GOS	-3.12	0
Limosilactobacillus reuteri 015	Intact	Lactose	-11.0857	0
Limosilactobacillus reuteri 015	Intact	Lactose	-11.2571	0
Limosilactobacillus reuteri 015	Intact	Lactose	-10	0
Limosilactobacillus reuteri 015	Lysed	GOS	3.70286	3.70286
Limosilactobacillus reuteri 015	Lysed	GOS	3.69429	3.69429
Limosilactobacillus reuteri 015	Lysed	GOS	3.98571	3.98571
Limosilactobacillus reuteri 015	Lysed	Lactose	2.91429	2.91429
Limosilactobacillus reuteri 015	Lysed	Lactose	3.11429	3.11429
Limosilactobacillus reuteri 015	Lysed	Lactose	2.8	2.8
Lacticaseibacillus rhamnosus 010	Intact	GOS	-20.5091	0
Lacticaseibacillus rhamnosus 010	Intact	GOS	-20.8364	0
Lacticaseibacillus rhamnosus 010	Intact	GOS	-21.6	0
Lacticaseibacillus rhamnosus 010	Intact	Lactose	-32.5714	0
Lacticaseibacillus rhamnosus 010	Intact	Lactose	-33.2571	0
Lacticaseibacillus rhamnosus 010	Intact	Lactose	-33.2571	0
Lacticaseibacillus rhamnosus 010	Lysed	GOS	-3.72727	0
Lacticaseibacillus rhamnosus 010	Lysed	GOS	-3.74545	0
Lacticaseibacillus rhamnosus 010	Lysed	GOS	-3.65455	0
Lacticaseibacillus rhamnosus 010	Lysed	Lactose	-6.02857	0
Lacticaseibacillus rhamnosus 010	Lysed	Lactose	-6.4	0
Lacticaseibacillus rhamnosus 010	Lysed	Lactose	-5.48571	0
Lacticaseibacillus rhamnosus 011	Intact	GOS	-0.996	0
Lacticaseibacillus rhamnosus 011	Intact	GOS	-0.876	0
Lacticaseibacillus rhamnosus 011	Intact	GOS	-0.888	0
Lacticaseibacillus rhamnosus 011	Intact	Lactose	-1.545	0
Lacticaseibacillus rhamnosus 011	Intact	Lactose	-1.635	0
Lacticaseibacillus rhamnosus 011	Intact	Lactose	-1.695	0
Lacticaseibacillus rhamnosus 011	Lysed	GOS	-0.38	0
Lacticaseibacillus rhamnosus 011	Lysed	GOS	-0.386	0
Lacticaseibacillus rhamnosus 011	Lysed	GOS	-0.394	0
Lacticaseibacillus rhamnosus 011	Lysed	Lactose	-0.4975	0
Lacticaseibacillus rhamnosus 011	Lysed	Lactose	-0.5125	0
Lacticaseibacillus rhamnosus 011	Lysed	Lactose	-0.5	0
Pediococcus acidilactici ATCC 8042	Intact	GOS	-4.68	0
Pediococcus acidilactici ATCC 8042	Intact	GOS	-4.584	0
Pediococcus acidilactici ATCC 8042	Intact	GOS	-4.512	0
Pediococcus acidilactici ATCC 8042	Intact	Lactose	-1.4625	0
Pediococcus acidilactici ATCC 8042	Intact	Lactose	-1.425	0
Pediococcus acidilactici ATCC 8042	Intact	Lactose	-1.3875	0
Pediococcus acidilactici ATCC 8042	Lysed	GOS	0.024	0.024
Pediococcus acidilactici ATCC 8042	Lysed	GOS	-0.008	-0.008
Pediococcus acidilactici ATCC 8042	Lysed	GOS	0.032	0.032
Pediococcus acidilactici ATCC 8042	Lysed	Lactose	-0.2175	0
Pediococcus acidilactici ATCC 8042	Lysed	Lactose	-0.20875	0
Pediococcus acidilactici ATCC 8042	Lysed	Lactose	-0.2225	0
Streptococcus thermophilus ATCC 19258	Intact	GOS	-0.36	0
Streptococcus thermophilus ATCC 19258	Intact	GOS	-0.156	0
Streptococcus thermophilus ATCC 19258	Intact	GOS	-0.384	0
Streptococcus thermophilus ATCC 19258	Intact	Lactose	10.7859	10.7859
Streptococcus thermophilus ATCC 19258	Intact	Lactose	10.8706	10.8706
Streptococcus thermophilus ATCC 19258	Intact	Lactose	10.3906	10.3906
Streptococcus thermophilus ATCC 19258	Lysed	GOS	4.17	4.17
Streptococcus thermophilus ATCC 19258	Lysed	GOS	4.86	4.86
Streptococcus thermophilus ATCC 19258	Lysed	GOS	4.43	4.43
Streptococcus thermophilus ATCC 19258	Lysed	Lactose	7.65	7.65
Streptococcus thermophilus ATCC 19258	Lysed	Lactose	11.55	11.55
Streptococcus thermophilus ATCC 19258	Lysed	Lactose	8.23235	8.23235

## Sheet: B. GasReduction
Strain	Donor	LactoseGas	LactoseGasReduction	GOSGas	GOSGasReduction	MilkGas	MilkGasReduction
No Lactose or GOS or Milk Control	D1717	0.05	-91.3043	0.05	-91.1765	0.025	-91.6667
No Lactose or GOS or Milk Control	D1717	0.1	-82.6087	0.05	-91.1765	0	-100
No Lactose or GOS or Milk Control	D1717	0.05	-91.3043	0.025	-95.5882	0	-100
No Lactose or GOS or Milk Control	D7227	0.05	-88.2353	0.1	-76.9231	0	-100
No Lactose or GOS or Milk Control	D7227	0.075	-82.3529	0.075	-82.6923	0	-100
No Lactose or GOS or Milk Control	D7227	0.1	-76.4706	0.075	-82.6923	0	-100
No Lactose or GOS or Milk Control	D1909	0.125	-71.6981	0.05	-91.4286	0.05	-90.625
No Lactose or GOS or Milk Control	D1909	0.1	-77.3585	0.05	-91.4286	0.05	-90.625
No Lactose or GOS or Milk Control	D1909	0.075	-83.0189	0.05	-91.4286	0.05	-90.625
No Lactose or GOS or Milk Control	D1488	0.025	-94.4444	0.05	-90.7692	0.05	-88
No Lactose or GOS or Milk Control	D1488	0.05	-88.8889	0.05	-90.7692	0.05	-88
No Lactose or GOS or Milk Control	D1488	0.05	-88.8889	0.05	-90.7692	0.025	-94
Bifidobacterium adolescentis iVS-1	D1717	0.325	-43.4783	0.15	-73.5294	0.2	-33.3333
Bifidobacterium adolescentis iVS-1	D1717	0.325	-43.4783	0.25	-55.8824	0.2	-33.3333
Bifidobacterium adolescentis iVS-1	D1717	0.325	-43.4783	0.2	-64.7059	0.225	-25
Bifidobacterium adolescentis iVS-1	D7227	0.15	-64.7059	0.25	-42.3077	0.175	-41.6667
Bifidobacterium adolescentis iVS-1	D7227	0.175	-58.8235	0.25	-42.3077	0.2	-33.3333
Bifidobacterium adolescentis iVS-1	D7227	0.225	-47.0588	0.25	-42.3077	0.2	-33.3333
Bifidobacterium adolescentis iVS-1	D1909	0.2	-54.717	0.175	-70	0.4	-25
Bifidobacterium adolescentis iVS-1	D1909	0.2	-54.717	0.15	-74.2857	0.35	-34.375
Bifidobacterium adolescentis iVS-1	D1909	0.225	-49.0566	0.2	-65.7143	0.35	-34.375
Bifidobacterium adolescentis iVS-1	D1488	0.2	-55.5556	0.25	-53.8462	0.3	-28
Bifidobacterium adolescentis iVS-1	D1488	0.225	-50	0.25	-53.8462	0.25	-40
Bifidobacterium adolescentis iVS-1	D1488	0.2	-55.5556	0.275	-49.2308	0.3	-28
Bifidobacterium adolescentis ATCC15703	D1717	0.4	-30.4348	0.2	-64.7059	NA	NA
Bifidobacterium adolescentis ATCC15703	D1717	0.4	-30.4348	0.225	-60.2941	0.275	-8.33333
Bifidobacterium adolescentis ATCC15703	D1717	0.5	-13.0435	0.225	-60.2941	0.275	-8.33333
Bifidobacterium adolescentis ATCC15703	D7227	0.35	-17.6471	0.275	-36.5385	0.25	-16.6667
Bifidobacterium adolescentis ATCC15703	D7227	0.325	-23.5294	0.25	-42.3077	0.25	-16.6667
Bifidobacterium adolescentis ATCC15703	D7227	0.325	-23.5294	0.25	-42.3077	0.225	-25
Bifidobacterium adolescentis ATCC15703	D1909	0.4	-9.43396	0.2	-65.7143	0.4	-25
Bifidobacterium adolescentis ATCC15703	D1909	0.4	-9.43396	0.2	-65.7143	0.4	-25
Bifidobacterium adolescentis ATCC15703	D1909	0.375	-15.0943	0.2	-65.7143	0.4	-25
Bifidobacterium adolescentis ATCC15703	D1488	0.4	-11.1111	0.275	-49.2308	0.35	-16
Bifidobacterium adolescentis ATCC15703	D1488	0.4	-11.1111	0.275	-49.2308	0.35	-16
Bifidobacterium adolescentis ATCC15703	D1488	0.4	-11.1111	0.3	-44.6154	0.35	-16
Bifidobacterium animalis subsp. lactis 001	D1717	0.475	-17.3913	0.6	5.88235	0.275	-8.33333
Bifidobacterium animalis subsp. lactis 001	D1717	0.575	0	0.575	1.47059	0.275	-8.33333
Bifidobacterium animalis subsp. lactis 001	D1717	0.525	-8.69565	0.575	1.47059	0.3	0
Bifidobacterium animalis subsp. lactis 001	D7227	0.3	-29.4118	0.475	9.61538	0.25	-16.6667
Bifidobacterium animalis subsp. lactis 001	D7227	0.275	-35.2941	0.475	9.61538	NA	NA
Bifidobacterium animalis subsp. lactis 001	D7227	0.3	-29.4118	0.475	9.61538	0.25	-16.6667
Bifidobacterium animalis subsp. lactis 001	D1909	0.35	-20.7547	0.6	2.85714	0.425	-20.3125
Bifidobacterium animalis subsp. lactis 001	D1909	0.375	-15.0943	0.575	-1.42857	0.45	-15.625
Bifidobacterium animalis subsp. lactis 001	D1909	0.4	-9.43396	0.55	-5.71429	0.425	-20.3125
Bifidobacterium animalis subsp. lactis 001	D1488	0.45	0	0.55	1.53846	0.4	-4
Bifidobacterium animalis subsp. lactis 001	D1488	0.4	-11.1111	0.5	-7.69231	0.4	-4
Bifidobacterium animalis subsp. lactis 001	D1488	0.425	-5.55556	0.525	-3.07692	0.375	-10
Bifidobacterium animalis subsp. lactis 002	D1717	0.45	-21.7391	0.625	10.2941	0.275	-8.33333
Bifidobacterium animalis subsp. lactis 002	D1717	0.5	-13.0435	0.55	-2.94118	0.275	-8.33333
Bifidobacterium animalis subsp. lactis 002	D1717	0.475	-17.3913	0.65	14.7059	0.275	-8.33333
Bifidobacterium animalis subsp. lactis 002	D7227	0.275	-35.2941	0.45	3.84615	0.25	-16.6667
Bifidobacterium animalis subsp. lactis 002	D7227	0.25	-41.1765	0.45	3.84615	0.25	-16.6667
Bifidobacterium animalis subsp. lactis 002	D7227	0.25	-41.1765	0.425	-1.92308	0.25	-16.6667
Bifidobacterium animalis subsp. lactis 002	D1909	0.425	-3.77358	0.575	-1.42857	0.45	-15.625
Bifidobacterium animalis subsp. lactis 002	D1909	0.4	-9.43396	0.6	2.85714	0.45	-15.625
Bifidobacterium animalis subsp. lactis 002	D1909	0.35	-20.7547	0.55	-5.71429	NA	NA
Bifidobacterium animalis subsp. lactis 002	D1488	0.3	-33.3333	0.525	-3.07692	0.325	-22
Bifidobacterium animalis subsp. lactis 002	D1488	0.275	-38.8889	0.575	6.15385	0.375	-10
Bifidobacterium animalis subsp. lactis 002	D1488	0.3	-33.3333	0.55	1.53846	0.375	-10
Bifidobacterium animalis subsp. lactis 003	D1717	0.55	-4.34783	0.6	5.88235	0.35	16.6667
Bifidobacterium animalis subsp. lactis 003	D1717	0.55	-4.34783	0.6	5.88235	0.325	8.33333
Bifidobacterium animalis subsp. lactis 003	D1717	0.475	-17.3913	0.6	5.88235	0.35	16.6667
Bifidobacterium animalis subsp. lactis 003	D7227	0.3	-29.4118	0.4	-7.69231	0.3	0
Bifidobacterium animalis subsp. lactis 003	D7227	0.3	-29.4118	0.425	-1.92308	0.325	8.33333
Bifidobacterium animalis subsp. lactis 003	D7227	0.375	-11.7647	0.425	-1.92308	0.325	8.33333
Bifidobacterium animalis subsp. lactis 003	D1909	0.375	-15.0943	0.6	2.85714	0.475	-10.9375
Bifidobacterium animalis subsp. lactis 003	D1909	0.375	-15.0943	0.6	2.85714	0.5	-6.25
Bifidobacterium animalis subsp. lactis 003	D1909	0.4	-9.43396	0.575	-1.42857	NA	NA
Bifidobacterium animalis subsp. lactis 003	D1488	NA	NA	0.575	6.15385	NA	NA
Bifidobacterium animalis subsp. lactis 003	D1488	0.375	-16.6667	0.575	6.15385	0.425	2
Bifidobacterium animalis subsp. lactis 003	D1488	0.35	-22.2222	0.55	1.53846	0.425	2
Bifidobacterium bifidum 012	D1717	NA	NA	NA	NA	0.3	0
Bifidobacterium bifidum 012	D1717	NA	NA	NA	NA	0.3	0
Bifidobacterium bifidum 012	D1717	NA	NA	NA	NA	0.275	-8.33333
Bifidobacterium bifidum 012	D7227	NA	NA	NA	NA	0.275	-8.33333
Bifidobacterium bifidum 012	D7227	NA	NA	NA	NA	0.25	-16.6667
Bifidobacterium bifidum 012	D7227	NA	NA	NA	NA	0.25	-16.6667
Bifidobacterium bifidum 012	D1909	NA	NA	NA	NA	0.4	-25
Bifidobacterium bifidum 012	D1909	NA	NA	NA	NA	0.4	-25
Bifidobacterium bifidum 012	D1909	NA	NA	NA	NA	0.35	-34.375
Bifidobacterium bifidum 012	D1488	NA	NA	NA	NA	0.45	8
Bifidobacterium bifidum 012	D1488	NA	NA	NA	NA	0.45	8
Bifidobacterium bifidum 012	D1488	NA	NA	NA	NA	0.4	-4
Bifidobacterium longum subsp. infantis ATCC 15697	D1717	NA	NA	NA	NA	0.275	-8.33333
Bifidobacterium longum subsp. infantis ATCC 15697	D1717	NA	NA	NA	NA	0.275	-8.33333
Bifidobacterium longum subsp. infantis ATCC 15697	D1717	NA	NA	NA	NA	0.275	-8.33333
Bifidobacterium longum subsp. infantis ATCC 15697	D7227	NA	NA	NA	NA	0.25	-16.6667
Bifidobacterium longum subsp. infantis ATCC 15697	D7227	NA	NA	NA	NA	0.25	-16.6667
Bifidobacterium longum subsp. infantis ATCC 15697	D7227	NA	NA	NA	NA	0.275	-8.33333
Bifidobacterium longum subsp. infantis ATCC 15697	D1909	NA	NA	NA	NA	0.425	-20.3125
Bifidobacterium longum subsp. infantis ATCC 15697	D1909	NA	NA	NA	NA	0.5	-6.25
Bifidobacterium longum subsp. infantis ATCC 15697	D1909	NA	NA	NA	NA	0.45	-15.625
Bifidobacterium longum subsp. infantis ATCC 15697	D1488	NA	NA	NA	NA	0.375	-10
Bifidobacterium longum subsp. infantis ATCC 15697	D1488	NA	NA	NA	NA	0.375	-10
Bifidobacterium longum subsp. infantis ATCC 15697	D1488	NA	NA	NA	NA	0.375	-10
Bifidobacterium longum subsp. longum 004	D1717	0.525	-8.69565	0.425	-25	0.3	0
Bifidobacterium longum subsp. longum 004	D1717	0.5	-13.0435	0.475	-16.1765	0.3	0
Bifidobacterium longum subsp. longum 004	D1717	0.525	-8.69565	0.45	-20.5882	0.3	0
Bifidobacterium longum subsp. longum 004	D7227	0.375	-11.7647	0.35	-19.2308	0.275	-8.33333
Bifidobacterium longum subsp. longum 004	D7227	0.375	-11.7647	0.35	-19.2308	0.275	-8.33333
Bifidobacterium longum subsp. longum 004	D7227	0.375	-11.7647	0.35	-19.2308	0.275	-8.33333
Bifidobacterium longum subsp. longum 004	D1909	0.4	-9.43396	0.325	-44.2857	0.425	-20.3125
Bifidobacterium longum subsp. longum 004	D1909	0.35	-20.7547	0.325	-44.2857	0.425	-20.3125
Bifidobacterium longum subsp. longum 004	D1909	0.4	-9.43396	0.35	-40	0.45	-15.625
Bifidobacterium longum subsp. longum 004	D1488	0.475	5.55556	0.65	20	0.4	-4
Bifidobacterium longum subsp. longum 004	D1488	0.45	0	0.65	20	0.4	-4
Bifidobacterium longum subsp. longum 004	D1488	0.45	0	0.675	24.6154	0.4	-4
Lactobacillus acidophilus 007	D1717	0.475	-17.3913	0.525	-7.35294	0.325	8.33333
Lactobacillus acidophilus 007	D1717	0.55	-4.34783	0.55	-2.94118	0.3	0
Lactobacillus acidophilus 007	D1717	0.525	-8.69565	0.55	-2.94118	0.3	0
Lactobacillus acidophilus 007	D7227	0.375	-11.7647	0.475	9.61538	0.275	-8.33333
Lactobacillus acidophilus 007	D7227	0.35	-17.6471	0.475	9.61538	0.275	-8.33333
Lactobacillus acidophilus 007	D7227	0.375	-11.7647	0.475	9.61538	0.275	-8.33333
Lactobacillus acidophilus 007	D1909	0.4	-9.43396	0.525	-10	0.45	-15.625
Lactobacillus acidophilus 007	D1909	0.4	-9.43396	0.6	2.85714	0.425	-20.3125
Lactobacillus acidophilus 007	D1909	0.3	-32.0755	0.55	-5.71429	0.45	-15.625
Lactobacillus acidophilus 007	D1488	0.4	-11.1111	0.5	-7.69231	0.4	-4
Lactobacillus acidophilus 007	D1488	0.425	-5.55556	0.5	-7.69231	0.4	-4
Lactobacillus acidophilus 007	D1488	NA	NA	0.5	-7.69231	0.4	-4
Lactobacillus gasseri 013	D1717	NA	NA	NA	NA	0.275	-8.33333
Lactobacillus gasseri 013	D1717	NA	NA	NA	NA	0.3	0
Lactobacillus gasseri 013	D1717	NA	NA	NA	NA	0.3	0
Lactobacillus gasseri 013	D7227	NA	NA	NA	NA	0.25	-16.6667
Lactobacillus gasseri 013	D7227	NA	NA	NA	NA	0.275	-8.33333
Lactobacillus gasseri 013	D7227	NA	NA	NA	NA	0.25	-16.6667
Lactobacillus gasseri 013	D1909	NA	NA	NA	NA	0.425	-20.3125
Lactobacillus gasseri 013	D1909	NA	NA	NA	NA	0.425	-20.3125
Lactobacillus gasseri 013	D1909	NA	NA	NA	NA	0.425	-20.3125
Lactobacillus gasseri 013	D1488	NA	NA	NA	NA	0.375	-10
Lactobacillus gasseri 013	D1488	NA	NA	NA	NA	0.375	-10
Lactobacillus gasseri 013	D1488	NA	NA	NA	NA	0.375	-10
Lactiplantibacillus plantarum 009	D1717	NA	NA	0.625	10.2941	0.3	0
Lactiplantibacillus plantarum 009	D1717	0.55	-4.34783	0.625	10.2941	0.3	0
Lactiplantibacillus plantarum 009	D1717	0.575	0	0.625	10.2941	0.3	0
Lactiplantibacillus plantarum 009	D7227	0.35	-17.6471	0.5	15.3846	0.3	0
Lactiplantibacillus plantarum 009	D7227	0.35	-17.6471	0.5	15.3846	0.325	8.33333
Lactiplantibacillus plantarum 009	D7227	NA	NA	0.5	15.3846	0.3	0
Lactiplantibacillus plantarum 009	D1909	0.425	-3.77358	0.65	11.4286	0.425	-20.3125
Lactiplantibacillus plantarum 009	D1909	0.45	1.88679	0.625	7.14286	0.425	-20.3125
Lactiplantibacillus plantarum 009	D1909	0.45	1.88679	NA	NA	0.4	-25
Lactiplantibacillus plantarum 009	D1488	0.35	-22.2222	0.45	-16.9231	0.4	-4
Lactiplantibacillus plantarum 009	D1488	0.375	-16.6667	0.45	-16.9231	0.4	-4
Lactiplantibacillus plantarum 009	D1488	0.4	-11.1111	0.475	-12.3077	0.35	-16
Limosilactobacillus reuteri 015	D1717	0.55	-4.34783	0.6	5.88235	0.3	0
Limosilactobacillus reuteri 015	D1717	0.55	-4.34783	0.5	-11.7647	0.275	-8.33333
Limosilactobacillus reuteri 015	D1717	0.575	0	0.55	-2.94118	0.3	0
Limosilactobacillus reuteri 015	D7227	NA	NA	0.45	3.84615	0.3	0
Limosilactobacillus reuteri 015	D7227	0.425	0	0.475	9.61538	0.3	0
Limosilactobacillus reuteri 015	D7227	0.4	-5.88235	0.475	9.61538	0.3	0
Limosilactobacillus reuteri 015	D1909	0.4	-9	0.65	11.4286	0.425	-20.3125
Limosilactobacillus reuteri 015	D1909	0.45	1.88679	0.65	11.4286	0.425	-20.3125
Limosilactobacillus reuteri 015	D1909	0.425	-3.77358	0.65	11.4286	0.45	-15.625
Limosilactobacillus reuteri 015	D1488	0.425	-5.55556	0.6	10.7692	0.375	-10
Limosilactobacillus reuteri 015	D1488	0.375	-16.6667	0.6	10.7692	0.4	-4
Limosilactobacillus reuteri 015	D1488	0.425	-5.55556	0.6	10.7692	0.4	-4
Lacticaseibacillus rhamnosus 010	D1717	0.55	29.4118	0.65	14.7059	NA	NA
Lacticaseibacillus rhamnosus 010	D1717	0.55	-4.34783	0.6	5.88235	0.275	-8.33333
Lacticaseibacillus rhamnosus 010	D1717	0.575	0	0.575	1.47059	0.275	-8.33333
Lacticaseibacillus rhamnosus 010	D7227	0.425	0	0.4	-7.69231	0.25	-16.6667
Lacticaseibacillus rhamnosus 010	D7227	0.45	5.88235	0.45	3.84615	0.25	-16.6667
Lacticaseibacillus rhamnosus 010	D7227	0.4	-5.88235	0.45	3.84615	0.25	-16.6667
Lacticaseibacillus rhamnosus 010	D1909	0.45	1.88679	0.6	2.85714	0.4	-25
Lacticaseibacillus rhamnosus 010	D1909	0.45	1.88679	0.6	2.85714	0.45	-15.625
Lacticaseibacillus rhamnosus 010	D1909	0.4	-9.43396	0.6	2.85714	0.4	-25
Lacticaseibacillus rhamnosus 010	D1488	0.4	-11.1111	0.6	10.7692	0.375	-10
Lacticaseibacillus rhamnosus 010	D1488	0.4	-11.1111	0.55	1.53846	0.35	-16
Lacticaseibacillus rhamnosus 010	D1488	0.375	-16.6667	0.55	1.53846	0.325	-22
Heyndrickxia coagulans 014	D1717	NA	NA	NA	NA	0.35	16.6667
Heyndrickxia coagulans 014	D1717	NA	NA	NA	NA	0.35	16.6667
Heyndrickxia coagulans 014	D1717	NA	NA	NA	NA	0.35	16.6667
Heyndrickxia coagulans 014	D7227	NA	NA	NA	NA	0.275	-8.33333
Heyndrickxia coagulans 014	D7227	NA	NA	NA	NA	0.25	-16.6667
Heyndrickxia coagulans 014	D7227	NA	NA	NA	NA	0.275	-8.33333
Heyndrickxia coagulans 014	D1909	NA	NA	NA	NA	0.375	-29.6875
Heyndrickxia coagulans 014	D1909	NA	NA	NA	NA	0.45	-15.625
Heyndrickxia coagulans 014	D1909	NA	NA	NA	NA	0.475	-10.9375
Heyndrickxia coagulans 014	D1488	NA	NA	NA	NA	0.425	2
Heyndrickxia coagulans 014	D1488	NA	NA	NA	NA	0.45	8
Heyndrickxia coagulans 014	D1488	NA	NA	NA	NA	0.4	-4
No probiotic control, with DMSO 1	D1717	0.55	NA	0.55	NA	0.3	NA
No probiotic control, with DMSO 1	D1717	0.6	NA	0.575	NA	0.3	NA
No probiotic control, with DMSO 1	D1717	0.575	NA	0.575	NA	0.3	NA
No probiotic control, with DMSO 1	D7227	0.425	NA	0.45	NA	0.3	NA
No probiotic control, with DMSO 1	D7227	0.425	NA	0.45	NA	0.3	NA
No probiotic control, with DMSO 1	D7227	0.425	NA	0.4	NA	0.3	NA
No probiotic control, with DMSO 1	D1909	0.45	NA	0.575	NA	0.525	NA
No probiotic control, with DMSO 1	D1909	0.45	NA	0.575	NA	0.55	NA
No probiotic control, with DMSO 1	D1909	0.425	NA	0.6	NA	0.525	NA
No probiotic control, with DMSO 1	D1488	0.45	NA	0.55	NA	0.425	NA
No probiotic control, with DMSO 1	D1488	0.45	NA	0.55	NA	0.425	NA
No probiotic control, with DMSO 1	D1488	0.45	NA	0.525	NA	0.4	NA
Bifidobacterium longum subsp. longum 005	D1717	0.275	-34	0.65	21.875	NA	NA
Bifidobacterium longum subsp. longum 005	D1717	0.3	-28	0.625	17.1875	NA	NA
Bifidobacterium longum subsp. longum 005	D1717	0.3	-28	0.675	26.5625	NA	NA
Bifidobacterium longum subsp. longum 005	D7227	0.275	-25	0.5	9.09091	NA	NA
Bifidobacterium longum subsp. longum 005	D7227	0.25	-31.8182	0.55	20	NA	NA
Bifidobacterium longum subsp. longum 005	D7227	0.25	-31.8182	0.55	20	NA	NA
Bifidobacterium longum subsp. longum 005	D1909	0.225	-41.3043	0.425	10.8696	NA	NA
Bifidobacterium longum subsp. longum 005	D1909	0.25	-34.7826	0.45	17.3913	NA	NA
Bifidobacterium longum subsp. longum 005	D1909	0.25	-34.7826	0.375	-2.17391	NA	NA
Bifidobacterium longum subsp. longum 005	D1488	0.2	-46.6667	0.6	0	NA	NA
Bifidobacterium longum subsp. longum 005	D1488	0.225	-40	0.65	8.33333	NA	NA
Bifidobacterium longum subsp. longum 005	D1488	0.275	-26.6667	0.6	0	NA	NA
Heyndrickxia coagulans 006	D1717	0.375	-10	0.55	3.125	NA	NA
Heyndrickxia coagulans 006	D1717	0.4	-4	0.6	12.5	NA	NA
Heyndrickxia coagulans 006	D1717	0.4	-4	0.6	12.5	NA	NA
Heyndrickxia coagulans 006	D7227	0.375	2.27273	0.45	-1.81818	NA	NA
Heyndrickxia coagulans 006	D7227	0.325	-11.3636	0.45	-1.81818	NA	NA
Heyndrickxia coagulans 006	D7227	0.375	2.27273	0.45	-1.81818	NA	NA
Heyndrickxia coagulans 006	D1909	0.4	4.34783	0.525	36.9565	NA	NA
Heyndrickxia coagulans 006	D1909	0.475	23.913	0.5	30.4348	NA	NA
Heyndrickxia coagulans 006	D1909	0.475	23.913	0.6	56.5217	NA	NA
Heyndrickxia coagulans 006	D1488	0.45	20	0.575	-4.16667	NA	NA
Heyndrickxia coagulans 006	D1488	0.55	46.6667	0.6	0	NA	NA
Heyndrickxia coagulans 006	D1488	0.5	33.3333	0.625	4.16667	NA	NA
Lactobacillus delbrueckii subsp. bulgaricus ATCC 11842	D1717	0.4	-4	0.425	-20.3125	NA	NA
Lactobacillus delbrueckii subsp. bulgaricus ATCC 11842	D1717	0.5	20	0.425	-20.3125	NA	NA
Lactobacillus delbrueckii subsp. bulgaricus ATCC 11842	D1717	0.45	8	0.4	-25	NA	NA
Lactobacillus delbrueckii subsp. bulgaricus ATCC 11842	D7227	0.4	9.09091	0.375	-18.1818	NA	NA
Lactobacillus delbrueckii subsp. bulgaricus ATCC 11842	D7227	0.4	9.09091	0.375	-18.1818	NA	NA
Lactobacillus delbrueckii subsp. bulgaricus ATCC 11842	D7227	0.4	9.09091	0.4	-12.7273	NA	NA
Lactobacillus delbrueckii subsp. bulgaricus ATCC 11842	D1909	0.475	23.913	0.425	10.8696	NA	NA
Lactobacillus delbrueckii subsp. bulgaricus ATCC 11842	D1909	0.45	17.3913	0.35	-8.69565	NA	NA
Lactobacillus delbrueckii subsp. bulgaricus ATCC 11842	D1909	0.45	17.3913	0.4	4.34783	NA	NA
Lactobacillus delbrueckii subsp. bulgaricus ATCC 11842	D1488	0.675	80	0.65	8.33333	NA	NA
Lactobacillus delbrueckii subsp. bulgaricus ATCC 11842	D1488	0.6	60	0.6	0	NA	NA
Lactobacillus delbrueckii subsp. bulgaricus ATCC 11842	D1488	0.55	46.6667	0.7	16.6667	NA	NA
Lactococcus lactis ATCC 11454	D1717	0.35	-16	0.675	26.5625	NA	NA
Lactococcus lactis ATCC 11454	D1717	0.35	-16	0.7	31.25	NA	NA
Lactococcus lactis ATCC 11454	D1717	0.375	-10	0.725	35.9375	NA	NA
Lactococcus lactis ATCC 11454	D7227	0.35	-4.54545	0.65	41.8182	NA	NA
Lactococcus lactis ATCC 11454	D7227	0.35	-4.54545	0.65	41.8182	NA	NA
Lactococcus lactis ATCC 11454	D7227	0.35	-4.54545	0.675	47.2727	NA	NA
Lactococcus lactis ATCC 11454	D1909	0.3	-21.7391	0.45	17.3913	NA	NA
Lactococcus lactis ATCC 11454	D1909	0.325	-15.2174	0.5	30.4348	NA	NA
Lactococcus lactis ATCC 11454	D1909	0.35	-8.69565	0.475	23.913	NA	NA
Lactococcus lactis ATCC 11454	D1488	0.425	13.3333	0.7	16.6667	NA	NA
Lactococcus lactis ATCC 11454	D1488	0.45	20	0.7	16.6667	NA	NA
Lactococcus lactis ATCC 11454	D1488	0.4	6.66667	0.675	12.5	NA	NA
Lacticaseibacillus paracasei 008	D1717	0.4	-4	0.55	3.125	NA	NA
Lacticaseibacillus paracasei 008	D1717	0.4	-4	0.55	3.125	NA	NA
Lacticaseibacillus paracasei 008	D1717	0.35	-16	0.5	-6.25	NA	NA
Lacticaseibacillus paracasei 008	D7227	0.275	-25	0.425	-7.27273	NA	NA
Lacticaseibacillus paracasei 008	D7227	0.275	-25	0.425	-7.27273	NA	NA
Lacticaseibacillus paracasei 008	D7227	0.3	-18.1818	0.425	-7.27273	NA	NA
Lacticaseibacillus paracasei 008	D1909	0.3	-21.7391	0.425	10.8696	NA	NA
Lacticaseibacillus paracasei 008	D1909	0.35	-8.69565	0.475	23.913	NA	NA
Lacticaseibacillus paracasei 008	D1909	0.35	-8.69565	0.35	-8.69565	NA	NA
Lacticaseibacillus paracasei 008	D1488	0.375	0	0.55	-8.33333	NA	NA
Lacticaseibacillus paracasei 008	D1488	0.375	0	0.6	0	NA	NA
Lacticaseibacillus paracasei 008	D1488	0.45	20	0.625	4.16667	NA	NA
Lacticaseibacillus rhamnosus 011	D1717	0.4	-4	0.475	-10.9375	NA	NA
Lacticaseibacillus rhamnosus 011	D1717	0.4	-4	0.55	3.125	NA	NA
Lacticaseibacillus rhamnosus 011	D1717	0.375	-10	0.525	-1.5625	NA	NA
Lacticaseibacillus rhamnosus 011	D7227	0.35	-4.54545	0.45	-1.81818	NA	NA
Lacticaseibacillus rhamnosus 011	D7227	0.35	-4.54545	0.425	-7.27273	NA	NA
Lacticaseibacillus rhamnosus 011	D7227	0.375	2.27273	0.45	-1.81818	NA	NA
Lacticaseibacillus rhamnosus 011	D1909	0.325	-15.2174	0.375	-2.17391	NA	NA
Lacticaseibacillus rhamnosus 011	D1909	0.35	-8.69565	0.35	-8.69565	NA	NA
Lacticaseibacillus rhamnosus 011	D1909	0.325	-15.2174	0.4	4.34783	NA	NA
Lacticaseibacillus rhamnosus 011	D1488	0.45	20	0.55	-8.33333	NA	NA
Lacticaseibacillus rhamnosus 011	D1488	0.4	6.66667	0.55	-8.33333	NA	NA
Lacticaseibacillus rhamnosus 011	D1488	0.425	13.3333	0.5	-16.6667	NA	NA
Pediococcus acidilactici ATCC 8042	D1717	0.45	8	0.525	-1.5625	NA	NA
Pediococcus acidilactici ATCC 8042	D1717	0.45	8	0.5	-6.25	NA	NA
Pediococcus acidilactici ATCC 8042	D1717	0.45	8	0.475	-10.9375	NA	NA
Pediococcus acidilactici ATCC 8042	D7227	0.4	9.09091	0.375	-18.1818	NA	NA
Pediococcus acidilactici ATCC 8042	D7227	0.4	9.09091	0.4	-12.7273	NA	NA
Pediococcus acidilactici ATCC 8042	D7227	0.4	9.09091	0.4	-12.7273	NA	NA
Pediococcus acidilactici ATCC 8042	D1909	0.325	-15.2174	0.375	-2.17391	NA	NA
Pediococcus acidilactici ATCC 8042	D1909	0.375	-2.17391	0.4	4.34783	NA	NA
Pediococcus acidilactici ATCC 8042	D1909	0.375	-2.17391	0.375	-2.17391	NA	NA
Pediococcus acidilactici ATCC 8042	D1488	0.55	46.6667	0.6	0	NA	NA
Pediococcus acidilactici ATCC 8042	D1488	0.525	40	0.525	-12.5	NA	NA
Pediococcus acidilactici ATCC 8042	D1488	0.525	40	0.525	-12.5	NA	NA
Streptococcus thermophilus ATCC 19258	D1717	0.3	-28	0.525	-1.5625	NA	NA
Streptococcus thermophilus ATCC 19258	D1717	0.3	-28	0.55	3.125	NA	NA
Streptococcus thermophilus ATCC 19258	D1717	0.3	-28	0.55	3.125	NA	NA
Streptococcus thermophilus ATCC 19258	D7227	0.3	-18.1818	0.4	-12.7273	NA	NA
Streptococcus thermophilus ATCC 19258	D7227	0.275	-25	0.375	-18.1818	NA	NA
Streptococcus thermophilus ATCC 19258	D7227	0.3	-18.1818	0.4	-12.7273	NA	NA
Streptococcus thermophilus ATCC 19258	D1909	0.325	-15.2174	0.4	4.34783	NA	NA
Streptococcus thermophilus ATCC 19258	D1909	0.325	-15.2174	0.45	17.3913	NA	NA
Streptococcus thermophilus ATCC 19258	D1909	0.35	-8.69565	0.45	17.3913	NA	NA
Streptococcus thermophilus ATCC 19258	D1488	0.375	0	0.575	-4.16667	NA	NA
Streptococcus thermophilus ATCC 19258	D1488	0.425	13.3333	0.45	-25	NA	NA
Streptococcus thermophilus ATCC 19258	D1488	0.425	13.3333	0.525	-12.5	NA	NA
No probiotic control, with DMSO 2	D1717	0.425	NA	0.525	NA	NA	NA
No probiotic control, with DMSO 2	D1717	0.425	NA	0.525	NA	NA	NA
No probiotic control, with DMSO 2	D1717	0.4	NA	0.55	NA	NA	NA
No probiotic control, with DMSO 2	D7227	0.35	NA	0.45	NA	NA	NA
No probiotic control, with DMSO 2	D7227	0.375	NA	0.475	NA	NA	NA
No probiotic control, with DMSO 2	D7227	0.375	NA	0.45	NA	NA	NA
No probiotic control, with DMSO 2	D1909	0.4	NA	0.375	NA	NA	NA
No probiotic control, with DMSO 2	D1909	0.375	NA	0.375	NA	NA	NA
No probiotic control, with DMSO 2	D1909	0.375	NA	0.4	NA	NA	NA
No probiotic control, with DMSO 2	D1488	0.4	NA	0.575	NA	NA	NA
No probiotic control, with DMSO 2	D1488	0.35	NA	0.625	NA	NA	NA
No probiotic control, with DMSO 2	D1488	0.375	NA	0.6	NA	NA	NA

## Sheet: C. Gas P-values
No Probiotic Control vs Strain:
Strain	GOS p-value	Lactose p-value	Milk p-value
Bifidobacterium adolescentis iVS-1	2.973e-05	3.022e-05	0.00555		* Significant gas reduction
Bifidobacterium adolescentis ATCC15703	3.236e-05	0.0002344	0.08076		*** Highly Significant
Bifidobacterium animalis subsp. lactis 001	0.8139	0.04365	0.2462		# Significant gas increase
Bifidobacterium animalis subsp. lactis 002	0.7243	0.008502	0.0662
Bifidobacterium animalis subsp. lactis 003	0.2373	0.01959	0.6617
Bifidobacterium longum subsp. longum 004	0.08646	0.1869	0.283
Lactobacillus acidophilus 007	0.2792	0.02501	0.4081
Lactiplantibacillus plantarum 009	0.555	0.09808	0.5829
Limosilactobacillus reuteri 015	0.1292	0.1719	0.4463
Lacticaseibacillus rhamnosus 010	0.2058	0.2242	0.1124
Bifidobacterium longum subsp. longum 005	0.118	3.096e-05	NA
Heyndrickxia coagulans 006	0.161	0.116	NA
Lactobacillus delbrueckii subsp. bulgaricus ATCC 11842	0.283	0.00072	NA
Lactococcus lactis ATCC 11454	0.003	0.079	NA
Lacticaseibacillus paracasei 008	0.977	0.072	NA
Lacticaseibacillus rhamnosus 011	0.45	0.515	NA
Pediococcus acidilactici ATCC 8042	0.293	0.045	NA
Streptococcus thermophilus ATCC 19258	0.54	0.01	NA
Bifidobacterium bifidum 012	NA	NA	0.1941
Bifidobacterium longum subsp. infantis ATCC 15697	NA	NA	0.108
Lactobacillus gasseri 013	NA	NA	0.1643
Heyndrickxia coagulans 014	NA	NA	0.7263

## Sheet: D. Baseline Stats
Baseline characteristics of Volunteers	Age	Weight	Height	BMI
Probiotic vs Placebo	0.501	0.751	0.222	0.756

## Sheet: E1. DailySymptomsRawData
SID	Date	Day	Abdominal Pain	Bloating	Flatulence	Diarrhea	Fecal Urgency
5	2022-04-24	1	0	0	0	0	0
5	2022-04-25	2	0	0	0	0	2
5	2022-04-26	3	0	0	0	0	0
5	2022-04-27	4	0	0	0	0	0
5	2022-04-28	5	0	0	0	0	0
5	2022-04-29	6	0	0	0	0	0
5	2022-04-30	7	0	0	0	0	0
5	2022-05-01	8	0	0	0	0	2
5	2022-05-02	9	0	0	0	0	0
5	2022-05-03	10	0	0	0	0	0
5	2022-05-04	11	0	0	0	0	0
5	2022-05-05	12	0	0	0	0	0
5	2022-05-06	13	0	0	0	0	0
5	2022-05-07	14	NA	NA	NA	NA	NA
5	2022-05-08	15	0	0	0	0	0
5	2022-05-09	16	0	0	0	0	0
5	2022-05-10	17	0	0	0	0	0
5	2022-05-11	18	0	0	0	0	0
5	2022-05-12	19	0	0	0	0	0
5	2022-05-13	20	0	0	0	0	0
5	2022-05-14	21	0	0	0	0	0
5	2022-05-15	22	0	0	0	0	0
5	2022-05-16	23	0	0	0	0	0
5	2022-05-17	24	0	0	0	0	0
5	2022-05-18	25	0	0	0	0	0
5	2022-05-19	26	0	0	0	0	0
5	2022-05-20	27	0	0	0	0	0
5	2022-05-21	28	NA	NA	NA	NA	NA
24	2022-09-02	1	0	1	1	0	0
24	2022-09-03	2	0	1	0	0	0
24	2022-09-04	3	0	1	0	0	0
24	2022-09-05	4	0	1	0	0	0
24	2022-09-06	5	1	2	2	1	1
24	2022-09-07	6	1	1	1	1	0
24	2022-09-08	7	0	1	1	0	0
24	2022-09-09	8	0	1	1	0	0
24	2022-09-10	9	0	1	0	0	0
24	2022-09-11	10	0	1	1	1	1
24	2022-09-12	11	0	1	1	0	0
24	2022-09-13	12	0	1	2	0	0
24	2022-09-14	13	0	1	2	0	2
24	2022-09-15	14	0	1	1	0	0
24	2022-09-16	15	0	1	2	1	0
24	2022-09-17	16	0	1	1	0	0
24	2022-09-18	17	0	1	1	1	1
24	2022-09-19	18	NA	NA	NA	NA	NA
24	2022-09-20	19	0	1	1	0	0
24	2022-09-21	20	0	1	1	0	0
24	2022-09-22	21	0	1	1	0	0
24	2022-09-23	22	0	0	1	0	0
24	2022-09-24	23	0	0	0	0	0
24	2022-09-25	24	0	1	1	0	0
24	2022-09-26	25	0	1	1	0	0
24	2022-09-27	26	0	0	1	0	0
24	2022-09-28	27	0	1	1	0	0
24	2022-09-29	28	0	1	1	0	0
24	2022-09-30	29	0	1	0	0	0
24	2022-10-01	30	0	0	1	0	0
24	2022-10-02	31	0	1	1	0	0
24	2022-10-03	32	NA	NA	NA	NA	NA
24	2022-10-04	33	0	1	1	0	0
24	2022-10-05	34	0	0	1	0	0
24	2022-10-06	35	0	1	1	0	0
24	2022-10-07	36	0	2	1	0	0
24	2022-10-08	37	0	1	1	0	0
24	2022-10-09	38	0	0	1	0	0
24	2022-10-10	39	0	0	0	0	0
24	2022-10-11	40	0	1	1	0	0
24	2022-10-12	41	0	0	1	0	0
24	2022-10-13	42	0	0	1	0	0
24	2022-10-14	43	0	0	1	0	0
24	2022-10-15	44	0	0	1	0	0
24	2022-10-16	45	0	0	1	0	0
25	2022-08-29	1	1	1	0	1	1
25	2022-08-30	2	1	0	0	1	1
25	2022-08-31	3	NA	NA	NA	NA	NA
25	2022-09-01	4	5	5	5	0	0
25	2022-09-02	5	0	0	0	0	0
25	2022-09-03	6	0	0	0	0	0
25	2022-09-04	7	0	0	0	0	0
25	2022-09-05	8	5	1	0	1	0
25	2022-09-06	9	4	1	0	1	0
25	2022-09-07	10	0	0	1	0	0
25	2022-09-08	11	0	0	0	0	0
25	2022-09-09	12	0	0	0	0	0
25	2022-09-10	13	0	0	0	0	0
25	2022-09-11	14	2	0	2	0	1
25	2022-09-12	15	1	1	2	1	0
25	2022-09-13	16	NA	NA	NA	NA	NA
25	2022-09-14	17	0	0	0	0	0
25	2022-09-15	18	0	0	0	0	0
25	2022-09-16	19	0	0	0	0	0
25	2022-09-17	20	0	2	4	0	0
25	2022-09-18	21	0	0	0	0	0
25	2022-09-19	22	0	2	1	0	0
25	2022-09-20	23	0	2	4	0	0
25	2022-09-21	24	0	0	0	0	0
25	2022-09-22	25	2	2	3	0	0
25	2022-09-23	26	0	0	0	0	0
25	2022-09-24	27	0	0	0	0	0
25	2022-09-25	28	0	2	1	0	0
25	2022-09-26	29	0	0	0	0	0
25	2022-09-27	30	NA	NA	NA	NA	NA
25	2022-09-28	31	0	0	2	0	0
25	2022-09-29	32	0	0	2	0	0
25	2022-09-30	33	0	0	0	0	0
25	2022-10-01	34	0	2	0	0	0
25	2022-10-02	35	0	2	1	0	0
25	2022-10-03	36	0	1	1	0	0
25	2022-10-04	37	0	1	3	0	0
25	2022-10-05	38	0	1	3	0	0
25	2022-10-06	39	0	3	3	0	0
25	2022-10-07	40	0	3	3	0	0
25	2022-10-08	41	5	3	3	0	0
25	2022-10-09	42	3	3	3	0	0
25	2022-10-10	43	0	0	1	1	0
26	2022-10-31	1	0	1	1	0	0
26	2022-11-01	2	0	0	0	0	0
26	2022-11-02	3	0	1	2	0	0
26	2022-11-03	4	0	0	0	0	0
26	2022-11-04	5	0	0	0	0	0
26	2022-11-05	6	0	1	1	0	0
26	2022-11-06	7	0	0	0	0	0
26	2022-11-07	8	0	0	0	0	0
26	2022-11-08	9	0	0	0	0	0
26	2022-11-09	10	1	1	0	0	0
26	2022-11-10	11	0	0	0	0	0
26	2022-11-11	12	2	1	1	0	0
26	2022-11-12	13	1	0	0	0	0
26	2022-11-13	14	1	1	0	0	0
26	2022-11-14	15	NA	NA	NA	NA	NA
26	2022-11-15	16	1	1	1	0	0
26	2022-11-16	17	2	2	2	0	0
26	2022-11-17	18	1	2	2	0	1
26	2022-11-18	19	1	1	2	0	0
26	2022-11-19	20	0	1	1	0	0
26	2022-11-20	21	0	1	2	0	0
26	2022-11-21	22	0	1	1	0	0
26	2022-11-22	23	0	1	1	0	0
26	2022-11-23	24	1	1	1	0	0
26	2022-11-24	25	1	1	1	0	0
26	2022-11-25	26	0	1	1	0	0
26	2022-11-26	27	0	0	1	0	0
26	2022-11-27	28	0	0	1	0	0
26	2022-11-28	29	0	0	0	0	0
26	2022-11-29	30	0	0	0	0	0
26	2022-11-30	31	0	0	0	0	0
26	2022-12-01	32	0	0	0	0	0
26	2022-12-02	33	0	0	0	0	0
26	2022-12-03	34	0	0	0	0	0
26	2022-12-04	35	0	0	0	0	0
26	2022-12-05	36	0	0	0	0	0
26	2022-12-06	37	0	1	1	0	0
26	2022-12-07	38	0	2	1	0	0
26	2022-12-08	39	0	1	1	0	0
26	2022-12-09	40	0	1	0	0	0
26	2022-12-10	41	0	1	1	0	0
26	2022-12-11	42	0	0	0	0	0
32	2022-10-05	1	2	1	1	0	1
32	2022-10-06	2	0	0	0	0	0
32	2022-10-07	3	0	0	0	0	0
32	2022-10-08	4	0	0	0	0	0
32	2022-10-09	5	0	0	0	0	0
32	2022-10-10	6	0	0	0	0	0
32	2022-10-11	7	0	0	1	0	0
32	2022-10-12	8	0	0	0	0	0
32	2022-10-13	9	0	0	0	0	0
32	2022-10-14	10	0	0	1	0	0
32	2022-10-15	11	0	0	0	0	0
32	2022-10-16	12	0	0	1	0	0
32	2022-10-17	13	0	0	0	0	0
32	2022-10-18	14	0	0	0	0	0
32	2022-10-19	15	NA	NA	NA	NA	NA
32	2022-10-20	16	1	0	0	0	0
32	2022-10-21	17	0	0	0	0	0
32	2022-10-22	18	0	0	1	0	0
32	2022-10-23	19	0	0	1	0	0
32	2022-10-24	20	0	0	0	0	0
32	2022-10-25	21	0	0	0	0	0
32	2022-10-26	22	0	0	0	0	0
32	2022-10-27	23	0	0	0	0	0
32	2022-10-28	24	0	0	0	0	0
32	2022-10-29	25	0	0	0	0	0
32	2022-10-30	26	0	0	0	0	0
32	2022-10-31	27	0	0	0	0	0
32	2022-11-01	28	0	0	0	0	0
32	2022-11-02	29	NA	NA	NA	NA	NA
32	2022-11-03	30	0	0	0	0	0
32	2022-11-04	31	0	0	0	0	0
32	2022-11-05	32	0	0	0	0	0
32	2022-11-06	33	2	0	0	0	1
32	2022-11-07	34	0	0	0	0	0
32	2022-11-08	35	0	0	0	0	0
32	2022-11-09	36	0	0	0	0	0
32	2022-11-10	37	0	0	0	0	0
32	2022-11-11	38	0	0	0	0	0
32	2022-11-12	39	0	0	1	0	0
32	2022-11-13	40	0	0	0	0	0
32	2022-11-14	41	0	0	0	0	0
32	2022-11-15	42	1	0	1	0	0
32	2022-11-16	43	0	0	0	0	0
34	2022-11-01	1	0	0	0	0	0
34	2022-11-02	2	0	0	0	0	0
34	2022-11-03	3	0	0	0	0	0
34	2022-11-04	4	0	0	0	0	0
34	2022-11-05	5	0	0	0	0	0
34	2022-11-06	6	0	0	0	0	0
34	2022-11-07	7	0	0	0	0	0
34	2022-11-08	8	0	0	0	0	0
34	2022-11-09	9	0	0	0	0	0
34	2022-11-10	10	0	0	0	0	0
34	2022-11-11	11	0	0	0	0	0
34	2022-11-12	12	0	0	0	0	0
34	2022-11-13	13	0	0	0	0	0
34	2022-11-14	14	NA	NA	NA	NA	NA
34	2022-11-15	15	1	1	1	0	1
34	2022-11-16	16	2	2	2	1	2
34	2022-11-17	17	2	2	2	2	2
34	2022-11-18	18	3	2	3	2	2
34	2022-11-19	19	3	2	3	3	2
34	2022-11-20	20	3	3	3	2	2
34	2022-11-21	21	3	3	3	3	2
34	2022-11-22	22	3	3	3	2	2
34	2022-11-23	23	2	3	2	2	2
34	2022-11-24	24	3	2	2	2	2
34	2022-11-25	25	2	3	2	2	1
34	2022-11-26	26	2	2	2	2	1
34	2022-11-27	27	3	2	2	2	1
34	2022-11-28	28	NA	NA	NA	NA	NA
34	2022-11-29	29	0	0	1	0	0
34	2022-11-30	30	0	1	1	0	0
34	2022-12-01	31	0	1	1	0	0
34	2022-12-02	32	0	1	1	0	0
34	2022-12-03	33	0	1	1	0	0
34	2022-12-04	34	0	1	1	0	0
34	2022-12-05	35	0	1	1	0	0
34	2022-12-06	36	1	1	1	0	0
34	2022-12-07	37	1	1	1	0	0
34	2022-12-08	38	0	1	1	0	0
34	2022-12-09	39	0	1	1	0	0
34	2022-12-10	40	0	1	1	0	0
34	2022-12-11	41	0	1	1	0	0
34	2022-12-12	42	0	1	1	0	0
36	2023-01-21	1	0	0	0	0	0
36	2023-01-22	2	0	0	0	0	0
36	2023-01-23	3	0	0	0	0	0
36	2023-01-24	4	0	1	1	0	0
36	2023-01-25	5	0	0	0	0	0
36	2023-01-26	6	0	0	1	0	0
36	2023-01-27	7	0	0	0	0	0
36	2023-01-28	8	0	0	0	0	0
36	2023-01-29	9	0	0	0	0	0
36	2023-01-30	10	0	0	0	0	0
36	2023-01-31	11	0	0	0	0	0
36	2023-02-01	12	0	0	1	0	0
36	2023-02-02	13	0	0	0	0	0
36	2023-02-03	14	NA	NA	NA	NA	NA
36	2023-02-04	15	0	0	0	0	0
36	2023-02-05	16	0	0	0	0	0
36	2023-02-06	17	0	0	0	0	0
36	2023-02-07	18	0	0	0	0	0
36	2023-02-08	19	0	0	0	0	0
36	2023-02-09	20	0	0	0	0	0
36	2023-02-10	21	0	0	0	0	0
36	2023-02-11	22	0	0	0	0	0
36	2023-02-12	23	0	0	0	0	0
36	2023-02-13	24	0	0	0	0	0
36	2023-02-14	25	0	0	0	0	0
36	2023-02-15	26	0	0	0	0	0
36	2023-02-16	27	0	0	0	0	0
36	2023-02-17	28	NA	NA	NA	NA	NA
36	2023-02-18	29	0	0	0	0	0
36	2023-02-19	30	0	1	1	0	0
36	2023-02-20	31	0	1	2	0	2
36	2023-02-21	32	0	0	1	0	1
36	2023-02-22	33	0	0	0	0	0
36	2023-02-23	34	0	1	0	0	1
36	2023-02-24	35	0	0	0	0	0
36	2023-02-25	36	0	0	0	0	0
36	2023-02-26	37	0	0	2	2	2
36	2023-02-27	38	0	0	1	0	1
36	2023-02-28	39	0	0	0	0	0
36	2023-03-01	40	0	0	0	0	0
36	2023-03-02	41	0	0	1	1	1
36	2023-03-03	42	0	0	0	0	0
36	2023-04-03	43	0	0	1	0	1
39	2023-01-24	1	0	0	0	0	2
39	2023-01-25	2	0	0	0	0	2
39	2023-01-26	3	0	1	0	0	2
39	2023-01-27	4	0	0	0	0	1
39	2023-01-28	5	0	2	0	1	2
39	2023-01-29	6	0	0	0	0	1
39	2023-01-30	7	0	0	0	0	2
39	2023-01-31	8	0	2	0	0	1
39	2023-02-01	9	0	0	0	0	1
39	2023-02-02	10	0	0	0	0	1
39	2023-02-03	11	0	1	0	0	2
39	2023-02-04	12	0	0	0	0	1
39	2023-02-05	13	0	0	0	0	0
39	2023-02-06	14	0	0	0	0	0
39	2023-02-07	15	NA	NA	NA	NA	NA
39	2023-02-08	16	0	0	1	0	1
39	2023-02-09	17	0	0	0	0	1
39	2023-02-10	18	3	1	3	0	3
39	2023-02-11	19	0	0	2	0	2
39	2023-02-12	20	0	0	0	0	1
39	2023-02-13	21	0	0	1	0	2
39	2023-02-14	22	0	0	1	1	2
39	2023-02-15	23	0	0	1	0	2
39	2023-02-16	24	0	0	2	0	1
39	2023-02-17	25	0	0	2	0	1
39	2023-02-18	26	0	0	1	0	0
39	2023-02-19	27	0	0	1	0	0
39	2023-02-20	28	0	0	2	2	0
39	2023-02-21	29	NA	NA	NA	NA	NA
39	2023-02-22	30	0	0	1	0	1
39	2023-02-23	31	0	0	1	0	1
39	2023-02-24	32	0	0	1	3	1
39	2023-02-25	33	0	0	0	0	0
39	2023-02-26	34	0	0	0	0	2
39	2023-02-27	35	0	0	1	0	2
39	2023-02-28	36	0	3	2	0	1
39	2023-03-01	37	0	1	1	3	2
39	2023-03-02	38	0	0	1	0	1
39	2023-03-03	39	0	0	1	0	1
39	2023-03-04	40	0	0	1	0	1
39	2023-03-05	41	0	1	1	0	1
39	2023-03-06	42	0	0	2	0	2
39	2023-03-07	43	0	0	2	0	1
46	2023-03-09	1	1	2	2	0	1
46	2023-03-10	2	1	1	2	0	1
46	2023-03-11	3	0	0	0	0	1
46	2023-03-12	4	0	1	0	0	1
46	2023-03-13	5	1	1	1	0	1
46	2023-03-14	6	0	1	1	0	0
46	2023-03-15	7	0	1	0	0	0
46	2023-03-16	8	1	0	0	0	0
46	2023-03-17	9	1	1	2	2	2
46	2023-03-18	10	1	1	0	1	0
46	2023-03-19	11	0	0	0	0	0
46	2023-03-20	12	0	1	1	0	0
46	2023-03-21	13	0	0	1	0	0
46	2023-03-22	14	NA	NA	NA	NA	NA
46	2023-03-23	15	0	1	3	2	2
46	2023-03-24	16	1	1	1	2	2
46	2023-03-25	17	0	0	1	1	1
46	2023-03-26	18	0	0	1	0	1
46	2023-03-27	19	1	0	2	0	1
46	2023-03-28	20	0	0	1	0	0
46	2023-03-29	21	0	0	1	1	0
46	2023-03-30	22	0	0	1	0	0
46	2023-03-31	23	0	1	1	0	0
46	2023-04-01	24	0	1	2	0	0
46	2023-04-02	25	0	0	1	1	0
46	2023-04-03	26	0	0	0	0	0
46	2023-04-04	27	0	0	0	0	0
46	2023-04-05	28	NA	NA	NA	NA	NA
46	2023-04-06	29	0	1	1	0	0
46	2023-04-07	30	1	1	2	0	0
46	2023-04-08	31	0	0	1	0	0
46	2023-04-09	32	1	1	2	0	0
46	2023-04-10	33	0	0	1	0	0
46	2023-04-11	34	1	1	2	0	0
46	2023-04-12	35	0	0	1	0	0
46	2023-04-13	36	0	0	0	0	0
46	2023-04-14	37	2	1	2	0	0
46	2023-04-15	38	2	2	2	1	1
46	2023-04-16	39	0	0	1	0	0
46	2023-04-17	40	0	1	1	0	0
46	2023-04-18	41	0	0	1	0	0
46	2023-04-19	42	0	0	0	0	0
46	2023-04-20	43	2	0	1	0	0
50	2023-03-01	1	0	0	1	0	0
50	2023-03-02	2	0	1	2	0	1
50	2023-03-03	3	3	0	0	1	4
50	2023-03-04	4	0	0	0	0	0
50	2023-03-05	5	0	0	0	0	0
50	2023-03-06	6	0	0	1	0	1
50	2023-03-07	7	0	0	0	0	0
50	2023-03-08	8	0	1	1	0	0
50	2023-03-09	9	0	0	0	0	0
50	2023-03-10	10	0	0	2	0	3
50	2023-03-11	11	0	0	2	0	1
50	2023-03-12	12	0	0	1	0	0
50	2023-03-13	13	0	0	1	0	1
50	2023-03-14	14	NA	NA	NA	NA	NA
50	2023-03-15	15	0	0	0	0	0
50	2023-03-16	16	0	0	0	0	0
50	2023-03-17	17	0	0	0	0	0
50	2023-03-18	18	0	0	0	0	0
50	2023-03-19	19	1	0	2	1	4
50	2023-03-20	20	1	0	1	0	3
50	2023-03-21	21	0	0	1	0	2
50	2023-03-22	22	0	0	0	0	0
50	2023-03-23	23	1	0	3	1	5
50	2023-03-24	24	0	0	2	0	2
50	2023-03-25	25	0	0	3	0	3
50	2023-03-26	26	0	0	3	0	1
50	2023-03-27	27	0	0	0	0	1
50	2023-03-28	28	NA	NA	NA	NA	NA
50	2023-03-29	29	0	0	0	0	0
50	2023-03-30	30	0	0	0	0	0
50	2023-03-31	31	0	0	3	0	5
50	2023-04-01	32	0	0	5	0	0
50	2023-04-02	33	0	0	2	0	0
50	2023-04-03	34	0	0	0	0	0
50	2023-04-04	35	0	0	0	0	1
50	2023-04-05	36	0	0	1	0	2
50	2023-04-06	37	0	0	0	0	1
50	2023-04-07	38	0	0	1	0	1
50	2023-04-08	39	0	0	0	0	0
50	2023-04-09	40	0	0	0	0	0
50	2023-04-10	41	0	0	0	0	0
50	2023-04-11	42	0	0	0	0	0
50	2023-04-12	43	0	0	1	0	2
53	2023-03-25	1	0	0	0	0	0
53	2023-03-26	2	0	0	0	0	0
53	2023-03-27	3	2	0	1	0	2
53	2023-03-28	4	0	1	0	0	0
53	2023-03-29	5	0	0	0	3	1
53	2023-03-30	6	0	0	0	0	0
53	2023-03-31	7	0	0	0	0	0
53	2023-04-01	8	0	0	0	0	0
53	2023-04-02	9	0	0	0	0	3
53	2023-04-03	10	0	0	0	0	0
53	2023-04-04	11	0	0	0	0	0
53	2023-04-05	12	0	0	0	0	2
53	2023-04-06	13	0	0	0	0	2
53	2023-04-07	14	NA	NA	NA	NA	NA
53	2023-04-08	15	0	0	0	0	0
53	2023-04-09	16	0	0	0	0	0
53	2023-04-10	17	0	0	0	0	2
53	2023-04-11	18	0	0	0	0	2
53	2023-04-12	19	0	0	0	0	0
53	2023-04-13	20	0	0	0	0	0
53	2023-04-14	21	0	0	0	0	0
53	2023-04-15	22	0	1	0	0	0
53	2023-04-16	23	0	0	2	0	2
53	2023-04-17	24	0	0	0	0	2
53	2023-04-18	25	0	0	0	0	3
53	2023-04-19	26	0	0	0	0	0
53	2023-04-20	27	0	0	0	0	0
53	2023-04-21	28	NA	NA	NA	NA	NA
53	2023-04-22	29	0	0	0	0	0
53	2023-04-23	30	0	0	0	0	1
53	2023-04-24	31	0	0	0	0	0
53	2023-04-25	32	0	0	0	0	0
53	2023-04-26	33	0	0	1	0	0
53	2023-04-27	34	0	0	0	0	0
53	2023-04-28	35	0	0	0	0	2
53	2023-04-29	36	0	0	0	0	3
53	2023-04-30	37	0	0	0	0	0
53	2023-05-01	38	0	0	1	0	0
53	2023-05-02	39	0	0	0	0	2
53	2023-05-03	40	0	0	0	0	0
53	2023-05-04	41	0	0	0	0	1
53	2023-05-05	42	0	0	0	0	1
53	2023-05-06	43	0	0	2	3	3
56	2023-03-22	1	2	1	2	0	0
56	2023-03-23	2	1	0	2	0	0
56	2023-03-24	3	0	0	3	0	0
56	2023-03-25	4	0	0	1	0	0
56	2023-03-26	5	0	0	0	0	0
56	2023-03-27	6	3	0	1	0	0
56	2023-03-28	7	0	0	1	0	0
56	2023-03-29	8	0	0	0	0	0
56	2023-03-30	9	0	0	3	0	0
56	2023-03-31	10	3	1	1	2	1
56	2023-04-01	11	0	0	0	0	0
56	2023-04-02	12	0	0	0	0	0
56	2023-04-03	13	0	0	0	0	0
56	2023-04-04	14	NA	NA	NA	NA	NA
56	2023-04-05	15	0	0	0	0	0
56	2023-04-06	16	0	1	0	0	0
56	2023-04-07	17	0	1	0	0	0
56	2023-04-08	18	0	1	1	0	0
56	2023-04-09	19	0	0	0	0	0
56	2023-04-10	20	1	1	0	0	0
56	2023-04-11	21	2	1	0	0	0
56	2023-04-12	22	1	1	0	0	0
56	2023-04-13	23	2	1	0	0	0
56	2023-04-14	24	0	1	1	0	0
56	2023-04-15	25	0	0	1	0	0
56	2023-04-16	26	0	0	0	0	0
56	2023-04-17	27	0	0	0	0	0
56	2023-04-18	28	NA	NA	NA	NA	NA
56	2023-04-19	29	1	0	0	0	0
56	2023-04-20	30	2	1	0	0	0
56	2023-04-21	31	0	0	0	0	0
56	2023-04-22	32	2	2	0	0	0
56	2023-04-23	33	0	0	0	0	0
56	2023-04-24	34	0	0	1	0	0
56	2023-04-25	35	0	0	0	0	0
56	2023-04-26	36	0	0	0	0	0
56	2023-04-27	37	0	0	0	0	0
56	2023-04-28	38	1	1	0	0	0
56	2023-04-29	39	0	1	1	0	0
56	2023-04-30	40	0	0	0	0	0
56	2023-05-01	41	0	0	0	0	0
56	2023-05-02	42	0	0	0	0	0
56	2023-05-03	43	1	0	0	0	0
59	2023-04-06	1	0	0	0	0	0
59	2023-04-04	2	0	0	0	0	0
59	2023-04-05	3	0	0	0	0	2
59	2023-04-06	4	0	0	0	0	2
59	2023-04-07	5	0	0	0	0	0
59	2023-04-08	6	0	0	0	0	0
59	2023-04-09	7	0	0	0	0	2
59	2023-04-10	8	0	0	0	0	2
59	2023-04-11	9	0	0	0	0	2
59	2023-04-12	10	0	0	0	0	0
59	2023-04-13	11	0	0	0	0	2
59	2023-04-14	12	0	0	0	0	2
59	2023-04-15	13	0	0	0	0	2
59	2023-04-16	14	NA	NA	NA	NA	NA
59	2023-04-17	15	0	0	0	0	0
59	2023-04-18	16	0	0	0	0	0
59	2023-04-19	17	0	0	0	0	2
59	2023-04-20	18	0	0	0	0	2
59	2023-04-21	19	0	0	0	0	0
59	2023-04-22	20	0	0	0	0	2
59	2023-04-23	21	0	0	0	0	0
59	2023-04-24	22	0	0	0	0	0
59	2023-04-25	23	0	0	0	0	2
59	2023-04-26	24	0	0	0	0	0
59	2023-04-27	25	3	0	0	0	2
59	2023-04-28	26	4	0	0	5	5
59	2023-04-29	27	0	0	0	0	0
59	2023-04-30	28	NA	NA	NA	NA	NA
59	2023-05-01	29	0	0	0	0	0
59	2023-05-02	30	0	0	0	0	0
59	2023-05-03	31	0	0	0	0	2
59	2023-05-04	32	0	0	0	0	2
59	2023-05-05	33	0	0	0	0	0
59	2023-05-06	34	0	0	0	0	0
59	2023-05-07	35	0	0	0	0	0
59	2023-05-08	36	0	0	0	0	3
59	2023-05-09	37	0	0	0	0	0
59	2023-05-10	38	0	0	0	0	0
59	2023-05-11	39	0	0	0	0	2
59	2023-05-12	40	0	0	0	0	0
59	2023-05-13	41	0	0	0	0	0
59	2023-05-14	42	0	0	0	0	2
59	2023-05-15	43	NA	NA	NA	NA	NA
60	2023-06-24	1	0	1	1	0	0
60	2023-06-25	2	0	1	0	0	0
60	2023-06-26	3	0	0	0	0	0
60	2023-06-27	4	0	2	0	0	0
60	2023-06-28	5	0	2	0	0	0
60	2023-06-29	6	0	1	0	0	0
60	2023-06-30	7	0	0	0	0	0
60	2023-07-01	8	0	1	1	0	0
60	2023-07-02	9	0	2	1	0	0
60	2023-07-03	10	0	0	0	0	0
60	2023-07-04	11	0	2	0	0	0
60	2023-07-05	12	0	1	0	0	0
60	2023-07-06	13	0	2	0	0	0
60	2023-07-07	14	NA	NA	NA	NA	NA
60	2023-07-08	15	1	1	0	0	0
60	2023-07-09	16	0	1	0	0	0
60	2023-07-10	17	0	1	0	0	0
60	2023-07-11	18	0	0	0	0	0
60	2023-07-12	19	0	0	0	0	0
60	2023-07-13	20	0	0	0	0	0
60	2023-07-14	21	0	2	1	0	0
60	2023-07-15	22	0	1	1	0	0
60	2023-07-16	23	0	1	0	0	0
60	2023-07-17	24	0	0	0	0	0
60	2023-07-18	25	0	0	0	0	0
60	2023-07-19	26	0	3	0	0	0
60	2023-07-20	27	0	1	0	0	0
60	2023-07-21	28	NA	NA	NA	NA	NA
60	2023-07-22	29	0	2	0	0	0
60	2023-07-23	30	0	2	0	1	0
60	2023-07-24	31	0	1	0	1	0
60	2023-07-25	32	0	1	0	0	0
60	2023-07-26	33	0	0	0	0	0
60	2023-07-27	34	0	0	0	0	0
60	2023-07-28	35	0	0	0	0	0
60	2023-07-29	36	0	0	0	0	0
60	2023-07-30	37	0	1	0	0	0
60	2023-07-31	38	0	0	0	0	0
60	2023-08-01	39	0	0	0	0	0
60	2023-08-02	40	0	2	0	0	0
60	2023-08-03	41	0	1	0	0	0
60	2023-08-04	42	NA	NA	NA	NA	NA
60	2023-08-05	43	NA	NA	NA	NA	NA
72	2023-09-23	1	0	2	1	0	0
72	2023-09-24	2	0	1	1	0	0
72	2023-09-25	3	0	1	1	0	0
72	2023-09-26	4	0	2	1	0	1
72	2023-09-27	5	0	2	1	0	1
72	2023-09-28	6	0	1	1	1	1
72	2023-09-29	7	0	0	1	0	0
72	2023-09-30	8	0	0	1	0	0
72	2023-10-01	9	0	0	0	0	0
72	2023-10-02	10	0	1	1	0	0
72	2023-10-03	11	0	1	1	0	0
72	2023-10-04	12	0	1	1	0	0
72	2023-10-05	13	0	0	1	0	0
72	2023-10-06	14	NA	NA	NA	NA	NA
72	2023-10-14	15	0	1	1	0	1
72	2023-10-15	16	0	2	1	1	1
72	2023-10-16	17	0	1	1	0	1
72	2023-10-17	18	0	1	0	0	0
72	2023-10-18	19	0	0	1	0	0
72	2023-10-19	20	1	2	2	1	1
72	2023-10-20	21	NA	NA	NA	NA	NA
72	2023-10-21	22	0	1	1	1	1
72	2023-10-22	23	1	1	1	1	1
72	2023-10-23	24	1	2	2	0	1
72	2023-10-24	25	1	1	1	0	1
72	2023-10-25	26	0	1	3	0	2
72	2023-10-26	27	0	1	2	2	1
72	2023-10-27	28	NA	NA	NA	NA	NA
72	2023-10-28	29	1	2	3	1	2
72	2023-10-29	30	1	1	2	0	0
72	2023-10-30	31	1	2	2	1	2
72	2023-10-31	32	2	3	3	1	2
72	2023-11-01	33	2	3	4	1	2
72	2023-11-02	34	1	3	4	2	3
72	2023-11-03	35	1	4	4	2	4
72	2023-11-04	36	2	4	3	3	3
72	2023-11-05	37	2	4	4	3	3
72	2023-11-06	38	2	3	4	1	2
72	2023-11-07	39	1	2	3	2	3
72	2023-11-08	40	2	2	3	1	1
72	2023-11-09	41	1	2	3	1	2
72	2023-11-10	42	2	3	2	1	2
72	2023-11-11	43	1	3	3	2	2
76	2023-09-13	1	2	1	0	1	0
76	2023-09-14	2	1	1	0	0	0
76	2023-09-15	3	1	1	0	0	0
76	2023-09-16	4	0	0	0	0	0
76	2023-09-17	5	0	0	0	1	0
76	2023-09-18	6	0	0	0	0	0
76	2023-09-19	7	0	0	0	0	0
76	2023-09-20	8	0	0	0	0	0
76	2023-09-21	9	0	0	0	0	0
76	2023-09-22	10	0	0	0	0	0
76	2024-09-23	11	0	0	0	0	0
76	2023-09-24	12	0	0	0	0	0
76	2023-09-25	13	0	0	0	0	0
76	2023-09-26	14	NA	NA	NA	NA	NA
76	2023-09-27	15	0	0	0	0	0
76	2023-09-28	16	0	0	0	0	1
76	2023-09-29	17	0	0	1	0	0
76	2023-09-30	18	0	0	0	0	0
76	2023-10-01	19	0	0	1	0	1
76	2023-10-02	20	0	1	0	0	0
76	2023-10-03	21	0	0	0	0	0
76	2023-10-04	22	0	2	1	0	0
76	2023-10-05	23	0	1	0	0	0
76	2023-10-06	24	0	0	0	0	0
76	2023-10-07	25	0	0	0	0	0
76	2023-10-08	26	0	0	0	0	0
76	2023-10-09	27	0	0	0	0	0
76	2023-10-10	28	NA	NA	NA	NA	NA
76	2023-10-11	29	1	1	0	0	0
76	2023-10-12	30	0	1	1	0	0
76	2023-10-13	31	0	0	1	0	0
76	2023-10-14	32	0	1	1	0	0
76	2023-10-15	33	0	1	1	0	0
76	2023-10-16	34	1	1	1	1	2
76	2023-10-17	35	2	2	2	2	3
76	2023-10-18	36	0	2	2	0	1
76	2023-10-19	37	0	0	1	0	0
76	2023-10-20	38	1	0	0	0	2
76	2023-10-21	39	0	1	2	1	2
76	2023-10-22	40	0	1	0	0	1
76	2023-10-23	41	0	3	1	0	0
76	2023-10-24	42	0	2	1	0	0
76	2023-10-25	43	0	1	1	0	0
78	2023-09-24	1	0	0	0	0	0
78	2023-09-25	2	0	1	0	0	0
78	2023-09-26	3	0	0	1	0	0
78	2023-09-27	4	0	0	0	0	1
78	2023-09-28	5	1	1	0	0	0
78	2023-09-29	6	0	0	0	0	0
78	2023-09-30	7	0	0	0	0	0
78	2023-10-01	8	0	0	0	0	0
78	2023-10-02	0	0	0	0	0	0
78	2023-10-03	10	0	0	1	0	0
78	2023-10-04	11	0	0	0	0	0
78	2023-10-05	12	0	0	0	0	0
78	2023-10-06	13	0	0	1	0	0
78	2023-10-07	14	NA	NA	NA	NA	NA
78	2023-10-08	15	0	0	1	0	0
78	2023-10-09	16	0	1	0	0	0
78	2023-10-10	17	0	0	0	0	0
78	2023-10-11	18	0	1	0	0	0
78	2023-10-12	19	0	0	0	0	0
78	2023-10-13	20	1	1	0	0	0
78	2023-10-14	21	0	0	0	0	0
78	2023-10-15	22	1	0	1	0	0
78	2023-10-16	23	1	1	0	0	0
78	2023-10-17	24	1	1	0	0	0
78	2023-10-18	25	1	1	0	0	0
78	2023-10-19	26	1	0	0	0	0
78	2023-10-20	27	0	0	0	0	1
78	2023-10-21	28	NA	NA	NA	NA	NA
78	2023-10-22	29	0	1	1	0	0
78	2023-10-23	30	0	0	0	0	0
78	2023-10-24	31	1	0	1	0	0
78	2023-10-25	32	1	1	0	0	0
78	2023-10-26	33	0	0	1	0	0
78	2023-10-27	34	0	0	0	0	0
78	2023-10-28	35	0	0	0	0	0
78	2023-10-29	36	1	1	0	0	0
78	2023-10-30	37	0	0	1	0	0
78	2023-10-31	38	2	1	2	0	0
78	2023-11-01	39	1	0	1	0	0
78	2023-11-02	40	2	0	1	0	0
78	2023-11-03	41	1	1	1	0	0
78	2023-11-04	42	NA	NA	NA	NA	NA
78	2023-11-05	43	NA	NA	NA	NA	NA
81	2023-09-22	1	0	0	0	0	0
81	2023-09-23	2	0	0	0	0	0
81	2023-09-24	3	0	0	0	0	0
81	2023-09-25	4	0	0	0	0	0
81	2023-09-26	5	0	1	1	0	0
81	2023-09-27	6	0	0	0	0	0
81	2023-09-28	7	0	0	0	0	0
81	2023-09-29	8	0	1	1	0	0
81	2023-09-30	9	0	0	0	0	0
81	2023-10-01	10	0	0	0	0	0
81	2023-10-02	11	0	0	0	0	0
81	2023-10-03	12	0	1	1	0	0
81	2023-10-04	13	0	0	0	0	0
81	2023-10-05	14	NA	NA	NA	NA	NA
81	2023-10-06	15	0	0	0	0	0
81	2023-10-07	16	0	0	0	0	0
81	2023-10-08	17	0	0	0	0	0
81	2023-10-09	18	0	1	1	2	0
81	2023-10-10	19	0	1	1	1	1
81	2023-10-11	20	0	0	0	0	0
81	2023-10-12	21	0	0	0	0	0
81	2023-10-13	22	0	0	0	0	0
81	2023-10-14	23	0	1	1	0	0
81	2023-10-15	24	0	0	0	0	0
81	2023-10-16	25	0	0	0	0	0
81	2023-10-17	26	0	1	1	0	0
81	2023-10-18	27	0	0	1	0	0
81	2023-10-19	28	NA	NA	NA	NA	NA
81	2023-10-20	29	0	0	0	0	0
81	2023-10-21	30	0	1	1	0	0
81	2023-10-22	31	0	0	0	0	0
81	2023-10-23	32	0	2	2	0	0
81	2023-10-24	33	0	1	1	0	0
81	2023-10-25	34	0	0	0	0	0
81	2023-10-26	35	0	0	0	0	0
81	2023-10-27	36	0	0	0	0	0
81	2023-10-28	37	0	0	0	0	0
81	2023-10-29	38	0	1	1	0	0
81	2023-10-30	39	0	1	1	0	0
81	2023-10-31	40	0	0	0	0	0
81	2023-11-01	41	0	2	2	0	0
81	2023-11-02	42	0	1	1	0	0
81	2023-11-03	43	0	0	0	0	0
84	2023-10-04	1	0	1	1	0	0
84	2023-10-05	2	0	1	1	0	0
84	2023-10-06	3	0	1	1	0	0
84	2023-10-07	4	0	2	2	1	0
84	2023-10-08	5	0	0	1	0	0
84	2023-10-09	6	0	1	2	0	0
84	2023-10-10	7	0	0	0	0	0
84	2023-10-11	8	0	1	0	0	0
84	2023-10-12	9	0	0	1	0	0
84	2023-10-13	10	0	0	0	0	0
84	2023-10-14	11	0	2	1	0	0
84	2023-10-15	12	0	2	1	0	0
84	2023-10-16	13	0	1	1	0	0
84	2023-10-17	14	NA	NA	NA	NA	NA
84	2023-10-18	15	0	1	1	0	0
84	2023-10-19	16	0	0	0	0	0
84	2023-10-20	17	0	0	0	0	0
84	2023-10-21	18	0	2	2	0	0
84	2023-10-22	19	0	1	2	0	0
84	2023-10-23	20	0	1	1	0	0
84	2023-10-24	21	0	0	0	0	0
84	2023-10-25	22	0	1	0	0	0
84	2023-10-26	23	0	1	1	0	0
84	2023-10-27	24	0	2	2	0	0
84	2023-10-28	25	0	0	1	0	0
84	2023-10-29	26	0	0	0	0	0
84	2023-10-30	27	0	1	0	0	0
84	2023-10-31	28	NA	NA	NA	NA	NA
84	2023-11-01	29	0	2	2	0	0
84	2023-11-02	30	0	0	1	0	0
84	2023-11-03	31	0	0	1	0	0
84	2023-11-04	32	0	0	3	0	0
84	2023-11-05	33	0	1	1	0	0
84	2023-11-06	34	0	1	1	0	0
84	2023-11-07	35	0	0	0	0	0
84	2023-11-08	36	0	0	1	0	0
84	2023-11-09	37	0	0	0	0	0
84	2023-11-10	38	0	0	0	0	0
84	2023-11-11	39	0	1	1	0	0
84	2023-11-12	40	NA	NA	NA	NA	NA
84	2023-11-13	41	0	0	0	0	0
84	2023-11-14	42	0	1	2	0	0
84	2023-11-15	43	0	1	1	0	0
85	2023-10-22	1	0	0	0	0	0
85	2023-10-23	2	0	0	0	0	0
85	2023-10-24	3	0	0	0	0	0
85	2023-10-25	4	0	0	0	0	0
85	2023-10-26	5	0	0	0	0	0
85	2023-10-27	6	0	0	0	0	0
85	2023-10-28	7	0	0	0	0	0
85	2023-10-29	8	0	0	0	0	0
85	2023-10-30	9	0	0	0	0	0
85	2023-10-31	10	0	0	1	0	0
85	2023-11-01	11	0	0	0	0	0
85	2023-11-02	12	0	0	0	0	0
85	2023-11-03	13	0	0	0	0	0
85	2023-11-04	14	NA	NA	NA	NA	NA
85	2023-11-05	15	0	0	0	0	0
85	2023-11-06	16	0	0	0	0	0
85	2023-11-07	17	0	0	0	0	0
85	2023-11-08	18	0	0	0	0	0
85	2023-11-09	19	0	0	0	0	0
85	2023-11-10	20	0	0	0	0	0
85	2023-11-11	21	0	0	0	0	0
85	2023-11-12	22	0	0	0	0	0
85	2023-11-13	23	0	0	0	0	0
85	2023-11-14	24	0	0	1	0	0
85	2023-11-15	25	0	0	1	0	0
85	2023-11-16	26	0	0	1	0	0
85	2023-11-17	27	0	0	0	0	0
85	2023-11-18	28	NA	NA	NA	NA	NA
85	2023-11-19	29	0	0	0	0	0
85	2023-11-20	30	0	0	0	0	0
85	2023-11-21	31	0	0	0	0	0
85	2023-11-22	32	0	0	0	0	0
85	2023-11-23	33	0	0	0	0	0
85	2023-11-24	34	0	0	0	0	0
85	2023-11-25	35	0	0	0	0	0
85	2023-11-26	36	2	0	0	0	0
85	2023-11-27	37	5	0	0	5	0
85	2023-11-28	38	0	0	0	0	0
85	2023-11-29	39	0	0	0	0	0
85	2023-11-30	40	0	0	0	0	0
85	2023-12-01	41	NA	NA	NA	NA	NA
85	2023-12-02	42	NA	NA	NA	NA	NA
85	2023-12-03	43	NA	NA	NA	NA	NA
86	2023-10-13	1	1	0	2	0	0
86	2023-10-14	2	1	2	1	0	0
86	2023-10-15	3	0	0	1	1	0
86	2023-10-16	4	0	0	0	0	0
86	2023-10-17	5	0	1	1	1	0
86	2023-10-18	6	0	0	0	0	0
86	2023-10-19	7	0	0	0	2	0
86	2023-10-20	8	0	1	1	0	0
86	2023-10-21	9	0	1	1	2	0
86	2023-10-22	10	0	1	1	0	1
86	2023-10-23	11	0	0	0	0	0
86	2023-10-24	12	0	0	1	0	0
86	2023-10-25	13	0	1	2	0	0
86	2023-10-26	14	NA	NA	NA	NA	NA
86	2023-10-27	15	1	1	1	0	0
86	2023-10-28	16	0	0	0	0	0
86	2023-10-29	17	0	0	0	0	0
86	2023-10-30	18	0	0	0	0	0
86	2023-10-31	19	0	0	0	0	0
86	2023-11-01	20	0	0	1	0	0
86	2023-11-02	21	0	0	0	0	0
86	2023-11-03	22	0	0	0	0	0
86	2023-11-04	23	0	0	0	0	0
86	2023-11-05	24	0	0	2	0	0
86	2023-11-06	25	NA	NA	NA	NA	NA
86	2023-11-07	26	0	0	0	0	0
86	2023-11-08	27	0	0	0	0	0
86	2023-11-09	28	NA	NA	NA	NA	NA
86	2023-11-10	29	1	0	1	0	0
86	2023-11-11	30	0	0	0	0	0
86	2023-11-12	31	0	0	1	0	0
86	2023-11-13	32	1	0	0	1	0
86	2023-11-14	33	0	0	0	0	0
86	2023-11-15	34	0	0	1	0	0
86	2023-11-16	35	0	0	0	0	0
86	2023-11-17	36	0	0	0	0	0
86	2023-11-18	37	0	0	0	0	0
86	2023-11-19	38	0	0	0	0	0
86	2023-11-20	39	0	0	1	0	0
86	2023-11-21	40	0	1	1	0	0
86	2023-11-22	41	0	0	0	0	0
86	2023-11-23	42	0	0	0	0	0
86	2023-11-24	43	0	0	0	0	1

## Sheet: E2. DailyMeanSymptoms
SID	MeanSymptomScore	Symptom	Time	Treatment	S5
5	0	AbdominalPain	Before	Probiotic	Yes
5	0	Bloating	Before	Probiotic	Yes
5	0.307692	Composite	Before	Probiotic	Yes
5	0	Diarrhea	Before	Probiotic	Yes
5	0.307692	FecalUrgency	Before	Probiotic	Yes
5	0	Flatulence	Before	Probiotic	Yes
5	0	AbdominalPain	During	Probiotic	Yes
5	0	Bloating	During	Probiotic	Yes
5	0	Composite	During	Probiotic	Yes
5	0	Diarrhea	During	Probiotic	Yes
5	0	FecalUrgency	During	Probiotic	Yes
5	0	Flatulence	During	Probiotic	Yes
24	0	AbdominalPain	After	Probiotic	No
24	0.461538	Bloating	After	Probiotic	No
24	1.38462	Composite	After	Probiotic	No
24	0	Diarrhea	After	Probiotic	No
24	0	FecalUrgency	After	Probiotic	No
24	0.923077	Flatulence	After	Probiotic	No
24	0.117647	AbdominalPain	Before	Probiotic	No
24	1.05882	Bloating	Before	Probiotic	No
24	2.76471	Composite	Before	Probiotic	No
24	0.294118	Diarrhea	Before	Probiotic	No
24	0.294118	FecalUrgency	Before	Probiotic	No
24	1	Flatulence	Before	Probiotic	No
24	0	AbdominalPain	During	Probiotic	No
24	0.692308	Bloating	During	Probiotic	No
24	1.53846	Composite	During	Probiotic	No
24	0	Diarrhea	During	Probiotic	No
24	0	FecalUrgency	During	Probiotic	No
24	0.846154	Flatulence	During	Probiotic	No
25	0.615385	AbdominalPain	After	Probiotic	No
25	1.46154	Bloating	After	Probiotic	No
25	4.07692	Composite	After	Probiotic	No
25	0.0769231	Diarrhea	After	Probiotic	No
25	0	FecalUrgency	After	Probiotic	No
25	1.92308	Flatulence	After	Probiotic	No
25	1.35714	AbdominalPain	Before	Probiotic	No
25	0.642857	Bloating	Before	Probiotic	No
25	3.28571	Composite	Before	Probiotic	No
25	0.357143	Diarrhea	Before	Probiotic	No
25	0.214286	FecalUrgency	Before	Probiotic	No
25	0.714286	Flatulence	Before	Probiotic	No
25	0.153846	AbdominalPain	During	Probiotic	No
25	0.769231	Bloating	During	Probiotic	No
25	1.92308	Composite	During	Probiotic	No
25	0	Diarrhea	During	Probiotic	No
25	0	FecalUrgency	During	Probiotic	No
25	1	Flatulence	During	Probiotic	No
26	0	AbdominalPain	After	Placebo	No
26	0.461538	Bloating	After	Placebo	No
26	0.769231	Composite	After	Placebo	No
26	0	Diarrhea	After	Placebo	No
26	0	FecalUrgency	After	Placebo	No
26	0.307692	Flatulence	After	Placebo	No
26	0.357143	AbdominalPain	Before	Placebo	No
26	0.428571	Bloating	Before	Placebo	No
26	1.14286	Composite	Before	Placebo	No
26	0	Diarrhea	Before	Placebo	No
26	0	FecalUrgency	Before	Placebo	No
26	0.357143	Flatulence	Before	Placebo	No
26	0.538462	AbdominalPain	During	Placebo	No
26	1	Bloating	During	Placebo	No
26	2.92308	Composite	During	Placebo	No
26	0	Diarrhea	During	Placebo	No
26	0.0769231	FecalUrgency	During	Placebo	No
26	1.30769	Flatulence	During	Placebo	No
32	0.214286	AbdominalPain	After	Placebo	No
32	0	Bloating	After	Placebo	No
32	0.428571	Composite	After	Placebo	No
32	0	Diarrhea	After	Placebo	No
32	0.0714286	FecalUrgency	After	Placebo	No
32	0.142857	Flatulence	After	Placebo	No
32	0.142857	AbdominalPain	Before	Placebo	No
32	0.0714286	Bloating	Before	Placebo	No
32	0.571429	Composite	Before	Placebo	No
32	0	Diarrhea	Before	Placebo	No
32	0.0714286	FecalUrgency	Before	Placebo	No
32	0.285714	Flatulence	Before	Placebo	No
32	0.0769231	AbdominalPain	During	Placebo	No
32	0	Bloating	During	Placebo	No
32	0.230769	Composite	During	Placebo	No
32	0	Diarrhea	During	Placebo	No
32	0	FecalUrgency	During	Placebo	No
32	0.153846	Flatulence	During	Placebo	No
34	0.142857	AbdominalPain	After	Placebo	No
34	0.928571	Bloating	After	Placebo	No
34	2.07143	Composite	After	Placebo	No
34	0	Diarrhea	After	Placebo	No
34	0	FecalUrgency	After	Placebo	No
34	1	Flatulence	After	Placebo	No
34	0	AbdominalPain	Before	Placebo	No
34	0	Bloating	Before	Placebo	No
34	0	Composite	Before	Placebo	No
34	0	Diarrhea	Before	Placebo	No
34	0	FecalUrgency	Before	Placebo	No
34	0	Flatulence	Before	Placebo	No
34	2.46154	AbdominalPain	During	Placebo	No
34	2.30769	Bloating	During	Placebo	No
34	10.6923	Composite	During	Placebo	No
34	1.92308	Diarrhea	During	Placebo	No
34	1.69231	FecalUrgency	During	Placebo	No
34	2.30769	Flatulence	During	Placebo	No
36	0	AbdominalPain	After	Probiotic	No
36	0.2	Bloating	After	Probiotic	No
36	1.6	Composite	After	Probiotic	No
36	0.2	Diarrhea	After	Probiotic	No
36	0.6	FecalUrgency	After	Probiotic	No
36	0.6	Flatulence	After	Probiotic	No
36	0	AbdominalPain	Before	Probiotic	No
36	0.0769231	Bloating	Before	Probiotic	No
36	0.307692	Composite	Before	Probiotic	No
36	0	Diarrhea	Before	Probiotic	No
36	0	FecalUrgency	Before	Probiotic	No
36	0.230769	Flatulence	Before	Probiotic	No
36	0	AbdominalPain	During	Probiotic	No
36	0	Bloating	During	Probiotic	No
36	0	Composite	During	Probiotic	No
36	0	Diarrhea	During	Probiotic	No
36	0	FecalUrgency	During	Probiotic	No
36	0	Flatulence	During	Probiotic	No
39	0	AbdominalPain	After	Probiotic	No
39	0.357143	Bloating	After	Probiotic	No
39	3.07143	Composite	After	Probiotic	No
39	0.428571	Diarrhea	After	Probiotic	No
39	1.21429	FecalUrgency	After	Probiotic	No
39	1.07143	Flatulence	After	Probiotic	No
39	0	AbdominalPain	Before	Probiotic	No
39	0.428571	Bloating	Before	Probiotic	No
39	1.78571	Composite	Before	Probiotic	No
39	0.0714286	Diarrhea	Before	Probiotic	No
39	1.28571	FecalUrgency	Before	Probiotic	No
39	0	Flatulence	Before	Probiotic	No
39	0.230769	AbdominalPain	During	Probiotic	No
39	0.0769231	Bloating	During	Probiotic	No
39	3.07692	Composite	During	Probiotic	No
39	0.230769	Diarrhea	During	Probiotic	No
39	1.23077	FecalUrgency	During	Probiotic	No
39	1.30769	Flatulence	During	Probiotic	No
46	0.6	AbdominalPain	After	Placebo	No
46	0.533333	Bloating	After	Placebo	No
46	2.46667	Composite	After	Placebo	No
46	0.0666667	Diarrhea	After	Placebo	No
46	0.0666667	FecalUrgency	After	Placebo	No
46	1.2	Flatulence	After	Placebo	No
46	0.461538	AbdominalPain	Before	Placebo	No
46	0.769231	Bloating	Before	Placebo	No
46	2.76923	Composite	Before	Placebo	No
46	0.230769	Diarrhea	Before	Placebo	No
46	0.538462	FecalUrgency	Before	Placebo	No
46	0.769231	Flatulence	Before	Placebo	No
46	0.153846	AbdominalPain	During	Placebo	No
46	0.307692	Bloating	During	Placebo	No
46	2.69231	Composite	During	Placebo	No
46	0.538462	Diarrhea	During	Placebo	No
46	0.538462	FecalUrgency	During	Placebo	No
46	1.15385	Flatulence	During	Placebo	No
50	0	AbdominalPain	After	Placebo	No
50	0	Bloating	After	Placebo	No
50	1.66667	Composite	After	Placebo	No
50	0	Diarrhea	After	Placebo	No
50	0.8	FecalUrgency	After	Placebo	No
50	0.866667	Flatulence	After	Placebo	No
50	0.230769	AbdominalPain	Before	Placebo	No
50	0.153846	Bloating	Before	Placebo	No
50	2.15385	Composite	Before	Placebo	No
50	0.0769231	Diarrhea	Before	Placebo	No
50	0.846154	FecalUrgency	Before	Placebo	No
50	0.846154	Flatulence	Before	Placebo	No
50	0.230769	AbdominalPain	During	Placebo	No
50	0	Bloating	During	Placebo	No
50	3.15385	Composite	During	Placebo	No
50	0.153846	Diarrhea	During	Placebo	No
50	1.61538	FecalUrgency	During	Placebo	No
50	1.15385	Flatulence	During	Placebo	No
53	0	AbdominalPain	After	Placebo	No
53	0	Bloating	After	Placebo	No
53	1.33333	Composite	After	Placebo	No
53	0.2	Diarrhea	After	Placebo	No
53	0.866667	FecalUrgency	After	Placebo	No
53	0.266667	Flatulence	After	Placebo	No
53	0.153846	AbdominalPain	Before	Placebo	No
53	0.0769231	Bloating	Before	Placebo	No
53	1.30769	Composite	Before	Placebo	No
53	0.230769	Diarrhea	Before	Placebo	No
53	0.769231	FecalUrgency	Before	Placebo	No
53	0.0769231	Flatulence	Before	Placebo	No
53	0	AbdominalPain	During	Placebo	No
53	0.0769231	Bloating	During	Placebo	No
53	1.07692	Composite	During	Placebo	No
53	0	Diarrhea	During	Placebo	No
53	0.846154	FecalUrgency	During	Placebo	No
53	0.153846	Flatulence	During	Placebo	No
56	0.466667	AbdominalPain	After	Probiotic	No
56	0.333333	Bloating	After	Probiotic	No
56	0.933333	Composite	After	Probiotic	No
56	0	Diarrhea	After	Probiotic	No
56	0	FecalUrgency	After	Probiotic	No
56	0.133333	Flatulence	After	Probiotic	No
56	0.692308	AbdominalPain	Before	Probiotic	No
56	0.153846	Bloating	Before	Probiotic	No
56	2.15385	Composite	Before	Probiotic	No
56	0.153846	Diarrhea	Before	Probiotic	No
56	0.0769231	FecalUrgency	Before	Probiotic	No
56	1.07692	Flatulence	Before	Probiotic	No
56	0.461538	AbdominalPain	During	Probiotic	No
56	0.615385	Bloating	During	Probiotic	No
56	1.30769	Composite	During	Probiotic	No
56	0	Diarrhea	During	Probiotic	No
56	0	FecalUrgency	During	Probiotic	No
56	0.230769	Flatulence	During	Probiotic	No
59	0	AbdominalPain	After	Placebo	No
59	0	Bloating	After	Placebo	No
59	0.785714	Composite	After	Placebo	No
59	0	Diarrhea	After	Placebo	No
59	0.785714	FecalUrgency	After	Placebo	No
59	0	Flatulence	After	Placebo	No
59	0	AbdominalPain	Before	Placebo	No
59	0	Bloating	Before	Placebo	No
59	1.23077	Composite	Before	Placebo	No
59	0	Diarrhea	Before	Placebo	No
59	1.23077	FecalUrgency	Before	Placebo	No
59	0	Flatulence	Before	Placebo	No
59	0.538462	AbdominalPain	During	Placebo	No
59	0	Bloating	During	Placebo	No
59	2.07692	Composite	During	Placebo	No
59	0.384615	Diarrhea	During	Placebo	No
59	1.15385	FecalUrgency	During	Placebo	No
59	0	Flatulence	During	Placebo	No
60	0	AbdominalPain	After	Placebo	No
60	0.769231	Bloating	After	Placebo	No
60	0.923077	Composite	After	Placebo	No
60	0.153846	Diarrhea	After	Placebo	No
60	0	FecalUrgency	After	Placebo	No
60	0	Flatulence	After	Placebo	No
60	0	AbdominalPain	Before	Placebo	No
60	1.15385	Bloating	Before	Placebo	No
60	1.38462	Composite	Before	Placebo	No
60	0	Diarrhea	Before	Placebo	No
60	0	FecalUrgency	Before	Placebo	No
60	0.230769	Flatulence	Before	Placebo	No
60	0.0769231	AbdominalPain	During	Placebo	No
60	0.846154	Bloating	During	Placebo	No
60	1.07692	Composite	During	Placebo	No
60	0	Diarrhea	During	Placebo	No
60	0	FecalUrgency	During	Placebo	No
60	0.153846	Flatulence	During	Placebo	No
72	1.46667	AbdominalPain	After	Placebo	No
72	2.73333	Bloating	After	Placebo	No
72	11	Composite	After	Placebo	No
72	1.46667	Diarrhea	After	Placebo	No
72	2.2	FecalUrgency	After	Placebo	No
72	3.13333	Flatulence	After	Placebo	No
72	0	AbdominalPain	Before	Placebo	No
72	0.923077	Bloating	Before	Placebo	No
72	2.15385	Composite	Before	Placebo	No
72	0.0769231	Diarrhea	Before	Placebo	No
72	0.230769	FecalUrgency	Before	Placebo	No
72	0.923077	Flatulence	Before	Placebo	No
72	0.333333	AbdominalPain	During	Placebo	No
72	1.16667	Bloating	During	Placebo	No
72	4.25	Composite	During	Placebo	No
72	0.5	Diarrhea	During	Placebo	No
72	0.916667	FecalUrgency	During	Placebo	No
72	1.33333	Flatulence	During	Placebo	No
76	0.333333	AbdominalPain	After	Probiotic	No
76	1.13333	Bloating	After	Probiotic	No
76	3.46667	Composite	After	Probiotic	No
76	0.266667	Diarrhea	After	Probiotic	No
76	0.733333	FecalUrgency	After	Probiotic	No
76	1	Flatulence	After	Probiotic	No
76	0.307692	AbdominalPain	Before	Probiotic	No
76	0.230769	Bloating	Before	Probiotic	No
76	0.692308	Composite	Before	Probiotic	No
76	0.153846	Diarrhea	Before	Probiotic	No
76	0	FecalUrgency	Before	Probiotic	No
76	0	Flatulence	Before	Probiotic	No
76	0	AbdominalPain	During	Probiotic	No
76	0.307692	Bloating	During	Probiotic	No
76	0.692308	Composite	During	Probiotic	No
76	0	Diarrhea	During	Probiotic	No
76	0.153846	FecalUrgency	During	Probiotic	No
76	0.230769	Flatulence	During	Probiotic	No
78	0.692308	AbdominalPain	After	Probiotic	No
78	0.384615	Bloating	After	Probiotic	No
78	1.76923	Composite	After	Probiotic	No
78	0	Diarrhea	After	Probiotic	No
78	0	FecalUrgency	After	Probiotic	No
78	0.692308	Flatulence	After	Probiotic	No
78	0.0769231	AbdominalPain	Before	Probiotic	No
78	0.153846	Bloating	Before	Probiotic	No
78	0.538462	Composite	Before	Probiotic	No
78	0	Diarrhea	Before	Probiotic	No
78	0.0769231	FecalUrgency	Before	Probiotic	No
78	0.230769	Flatulence	Before	Probiotic	No
78	0.461538	AbdominalPain	During	Probiotic	No
78	0.461538	Bloating	During	Probiotic	No
78	1.15385	Composite	During	Probiotic	No
78	0	Diarrhea	During	Probiotic	No
78	0.0769231	FecalUrgency	During	Probiotic	No
78	0.153846	Flatulence	During	Probiotic	No
81	0	AbdominalPain	After	Probiotic	No
81	0.6	Bloating	After	Probiotic	No
81	1.2	Composite	After	Probiotic	No
81	0	Diarrhea	After	Probiotic	No
81	0	FecalUrgency	After	Probiotic	No
81	0.6	Flatulence	After	Probiotic	No
81	0	AbdominalPain	Before	Probiotic	No
81	0.230769	Bloating	Before	Probiotic	No
81	0.461538	Composite	Before	Probiotic	No
81	0	Diarrhea	Before	Probiotic	No
81	0	FecalUrgency	Before	Probiotic	No
81	0.230769	Flatulence	Before	Probiotic	No
81	0	AbdominalPain	During	Probiotic	No
81	0.307692	Bloating	During	Probiotic	No
81	1	Composite	During	Probiotic	No
81	0.230769	Diarrhea	During	Probiotic	No
81	0.0769231	FecalUrgency	During	Probiotic	No
81	0.384615	Flatulence	During	Probiotic	No
84	0	AbdominalPain	After	Placebo	No
84	0.5	Bloating	After	Placebo	No
84	1.5	Composite	After	Placebo	No
84	0	Diarrhea	After	Placebo	No
84	0	FecalUrgency	After	Placebo	No
84	1	Flatulence	After	Placebo	No
84	0	AbdominalPain	Before	Placebo	No
84	0.923077	Bloating	Before	Placebo	No
84	1.92308	Composite	Before	Placebo	No
84	0.0769231	Diarrhea	Before	Placebo	No
84	0	FecalUrgency	Before	Placebo	No
84	0.923077	Flatulence	Before	Placebo	No
84	0	AbdominalPain	During	Placebo	No
84	0.769231	Bloating	During	Placebo	No
84	1.53846	Composite	During	Placebo	No
84	0	Diarrhea	During	Placebo	No
84	0	FecalUrgency	During	Placebo	No
84	0.769231	Flatulence	During	Placebo	No
85	0.583333	AbdominalPain	After	Probiotic	No
85	0	Bloating	After	Probiotic	No
85	1	Composite	After	Probiotic	No
85	0.416667	Diarrhea	After	Probiotic	No
85	0	FecalUrgency	After	Probiotic	No
85	0	Flatulence	After	Probiotic	No
85	0	AbdominalPain	Before	Probiotic	No
85	0	Bloating	Before	Probiotic	No
85	0.0769231	Composite	Before	Probiotic	No
85	0	Diarrhea	Before	Probiotic	No
85	0	FecalUrgency	Before	Probiotic	No
85	0.0769231	Flatulence	Before	Probiotic	No
85	0	AbdominalPain	During	Probiotic	No
85	0	Bloating	During	Probiotic	No
85	0.230769	Composite	During	Probiotic	No
85	0	Diarrhea	During	Probiotic	No
85	0	FecalUrgency	During	Probiotic	No
85	0.230769	Flatulence	During	Probiotic	No
86	0.133333	AbdominalPain	After	Probiotic	No
86	0.0666667	Bloating	After	Probiotic	No
86	0.666667	Composite	After	Probiotic	No
86	0.0666667	Diarrhea	After	Probiotic	No
86	0.0666667	FecalUrgency	After	Probiotic	No
86	0.333333	Flatulence	After	Probiotic	No
86	0.153846	AbdominalPain	Before	Probiotic	No
86	0.538462	Bloating	Before	Probiotic	No
86	2.07692	Composite	Before	Probiotic	No
86	0.461538	Diarrhea	Before	Probiotic	No
86	0.0769231	FecalUrgency	Before	Probiotic	No
86	0.846154	Flatulence	Before	Probiotic	No
86	0.0833333	AbdominalPain	During	Probiotic	No
86	0.0833333	Bloating	During	Probiotic	No
86	0.5	Composite	During	Probiotic	No
86	0	Diarrhea	During	Probiotic	No
86	0	FecalUrgency	During	Probiotic	No
86	0.333333	Flatulence	During	Probiotic	No

## Sheet: F. DailyMeanSymp P-values
Probiotic vs Placebo
Symptom	Before (w/ S5)	During (w/ S5)	After (no S5)
AbdominalPain	0.911	0.137	0.443
Bloating	0.8042	0.353	0.939
Diarrhea	0.5502	0.093	0.396
FecalUrgency	0.7442	0.062	0.332
Flatulence	0.7219	0.339	0.85
Composite	0.5968	0.032	0.579

## Sheet: G. ChangeDailyMeanSymptoms
SID	Symptom	Treatment	S5	ChangeP1toP2	ChangeP2toP3
5	AbdominalPain	Probiotic	Yes	0	NA
5	Bloating	Probiotic	Yes	0	NA
5	Composite	Probiotic	Yes	-0.307692	NA
5	Diarrhea	Probiotic	Yes	0	NA
5	FecalUrgency	Probiotic	Yes	-0.307692	NA
5	Flatulence	Probiotic	Yes	0	NA
24	AbdominalPain	Probiotic	No	-0.117647	0
24	Bloating	Probiotic	No	-0.366516	-0.230769
24	Composite	Probiotic	No	-1.22624	-0.153846
24	Diarrhea	Probiotic	No	-0.294118	0
24	FecalUrgency	Probiotic	No	-0.294118	0
24	Flatulence	Probiotic	No	-0.153846	0.0769231
25	AbdominalPain	Probiotic	No	-1.2033	0.461538
25	Bloating	Probiotic	No	0.126374	0.692308
25	Composite	Probiotic	No	-1.36264	2.15385
25	Diarrhea	Probiotic	No	-0.357143	0.0769231
25	FecalUrgency	Probiotic	No	-0.214286	0
25	Flatulence	Probiotic	No	0.285714	0.923077
26	AbdominalPain	Placebo	No	0.181319	-0.538462
26	Bloating	Placebo	No	0.571429	-0.538462
26	Composite	Placebo	No	1.78022	-2.15385
26	Diarrhea	Placebo	No	0	0
26	FecalUrgency	Placebo	No	0.0769231	-0.0769231
26	Flatulence	Placebo	No	0.950549	-1
32	AbdominalPain	Placebo	No	-0.0659341	0.137363
32	Bloating	Placebo	No	-0.0714286	0
32	Composite	Placebo	No	-0.340659	0.197802
32	Diarrhea	Placebo	No	0	0
32	FecalUrgency	Placebo	No	-0.0714286	0.0714286
32	Flatulence	Placebo	No	-0.131868	-0.010989
34	AbdominalPain	Placebo	No	2.46154	-2.31868
34	Bloating	Placebo	No	2.30769	-1.37912
34	Composite	Placebo	No	10.6923	-8.62088
34	Diarrhea	Placebo	No	1.92308	-1.92308
34	FecalUrgency	Placebo	No	1.69231	-1.69231
34	Flatulence	Placebo	No	2.30769	-1.30769
36	AbdominalPain	Probiotic	No	0	0
36	Bloating	Probiotic	No	-0.0769231	0.2
36	Composite	Probiotic	No	-0.307692	1.6
36	Diarrhea	Probiotic	No	0	0.2
36	FecalUrgency	Probiotic	No	0	0.6
36	Flatulence	Probiotic	No	-0.230769	0.6
39	AbdominalPain	Probiotic	No	0.230769	-0.230769
39	Bloating	Probiotic	No	-0.351648	0.28022
39	Composite	Probiotic	No	1.29121	-0.00549451
39	Diarrhea	Probiotic	No	0.159341	0.197802
39	FecalUrgency	Probiotic	No	-0.0549451	-0.0164835
39	Flatulence	Probiotic	No	1.30769	-0.236264
46	AbdominalPain	Placebo	No	-0.307692	0.446154
46	Bloating	Placebo	No	-0.461538	0.225641
46	Composite	Placebo	No	-0.0769231	-0.225641
46	Diarrhea	Placebo	No	0.307692	-0.471795
46	FecalUrgency	Placebo	No	0	-0.471795
46	Flatulence	Placebo	No	0.384615	0.0461538
50	AbdominalPain	Placebo	No	0	-0.230769
50	Bloating	Placebo	No	-0.153846	0
50	Composite	Placebo	No	1	-1.48718
50	Diarrhea	Placebo	No	0.0769231	-0.153846
50	FecalUrgency	Placebo	No	0.769231	-0.815385
50	Flatulence	Placebo	No	0.307692	-0.287179
53	AbdominalPain	Placebo	No	-0.153846	0
53	Bloating	Placebo	No	0	-0.0769231
53	Composite	Placebo	No	-0.230769	0.25641
53	Diarrhea	Placebo	No	-0.230769	0.2
53	FecalUrgency	Placebo	No	0.0769231	0.0205128
53	Flatulence	Placebo	No	0.0769231	0.112821
56	AbdominalPain	Probiotic	No	-0.230769	0.00512821
56	Bloating	Probiotic	No	0.461538	-0.282051
56	Composite	Probiotic	No	-0.846154	-0.374359
56	Diarrhea	Probiotic	No	-0.153846	0
56	FecalUrgency	Probiotic	No	-0.0769231	0
56	Flatulence	Probiotic	No	-0.846154	-0.0974359
59	AbdominalPain	Placebo	No	0.538462	-0.538462
59	Bloating	Placebo	No	0	0
59	Composite	Placebo	No	0.846154	-1.29121
59	Diarrhea	Placebo	No	0.384615	-0.384615
59	FecalUrgency	Placebo	No	-0.0769231	-0.368132
59	Flatulence	Placebo	No	0	0
60	AbdominalPain	Placebo	No	0.0769231	-0.0769231
60	Bloating	Placebo	No	-0.307692	-0.0769231
60	Composite	Placebo	No	-0.307692	-0.153846
60	Diarrhea	Placebo	No	0	0.153846
60	FecalUrgency	Placebo	No	0	0
60	Flatulence	Placebo	No	-0.0769231	-0.153846
72	AbdominalPain	Placebo	No	0.333333	1.13333
72	Bloating	Placebo	No	0.24359	1.56667
72	Composite	Placebo	No	2.09615	6.75
72	Diarrhea	Placebo	No	0.423077	0.966667
72	FecalUrgency	Placebo	No	0.685897	1.28333
72	Flatulence	Placebo	No	0.410256	1.8
76	AbdominalPain	Probiotic	No	-0.307692	0.333333
76	Bloating	Probiotic	No	0.0769231	0.825641
76	Composite	Probiotic	No	0	2.77436
76	Diarrhea	Probiotic	No	-0.153846	0.266667
76	FecalUrgency	Probiotic	No	0.153846	0.579487
76	Flatulence	Probiotic	No	0.230769	0.769231
78	AbdominalPain	Probiotic	No	0.384615	0.230769
78	Bloating	Probiotic	No	0.307692	-0.0769231
78	Composite	Probiotic	No	0.615385	0.615385
78	Diarrhea	Probiotic	No	0	0
78	FecalUrgency	Probiotic	No	0	-0.0769231
78	Flatulence	Probiotic	No	-0.0769231	0.538462
81	AbdominalPain	Probiotic	No	0	0
81	Bloating	Probiotic	No	0.0769231	0.292308
81	Composite	Probiotic	No	0.538462	0.2
81	Diarrhea	Probiotic	No	0.230769	-0.230769
81	FecalUrgency	Probiotic	No	0.0769231	-0.0769231
81	Flatulence	Probiotic	No	0.153846	0.215385
84	AbdominalPain	Placebo	No	0	0
84	Bloating	Placebo	No	-0.153846	-0.269231
84	Composite	Placebo	No	-0.384615	-0.0384615
84	Diarrhea	Placebo	No	-0.0769231	0
84	FecalUrgency	Placebo	No	0	0
84	Flatulence	Placebo	No	-0.153846	0.230769
85	AbdominalPain	Probiotic	No	0	0.583333
85	Bloating	Probiotic	No	0	0
85	Composite	Probiotic	No	0.153846	0.769231
85	Diarrhea	Probiotic	No	0	0.416667
85	FecalUrgency	Probiotic	No	0	0
85	Flatulence	Probiotic	No	0.153846	-0.230769
86	AbdominalPain	Probiotic	No	-0.0705128	0.05
86	Bloating	Probiotic	No	-0.455128	-0.0166667
86	Composite	Probiotic	No	-1.57692	0.166667
86	Diarrhea	Probiotic	No	-0.461538	0.0666667
86	FecalUrgency	Probiotic	No	-0.0769231	0.0666667
86	Flatulence	Probiotic	No	-0.512821	0

## Sheet: H. ChangeDailyMeanSymp P-values
Probiotic vs Placebo
Symptom	Phase1toPhase2 (w/ S5)	Phase2toPhase3 (no S5)
AbdominalPain	0.1996	0.148
Bloating	0.9712	0.287
Diarrhea	0.05722	0.18
FecalUrgency	0.04552	0.3
Flatulence	0.1803	0.226
Composite	0.1126	0.049

## Sheet: I1. DailySymptomMeansofMeans
Means estimated with standard errors that account for clustering of measurements within patient											Means estimated by collapsing daily measurements into one record per patient per period
Period/Arm	mean	se	95% CI			%reduction					Period/Arm						%reduction
c.symptom_score@period#active											c.symptom_score_mn@period#active
0 0	1.45454	0.249968	0.933122	1.97597							0 0	1.46374	0.258078	0.947677	1.9798
0 1	1.37333	0.340457	0.663152	2.08351		0.0558333					0 1	1.32476	0.337672	0.649546	1.99998		0.0949434
15 0	2.96124	0.915844	1.05082	4.87166							15 0	2.97115	0.936324	1.09886	4.84345
15 1	1.04225	0.272707	0.473396	1.61111		0.648035					15 1	1.03846	0.277883	0.4828	1.59412		0.650485
29 0	2.34965	0.998179	0.267485	4.43182							29 0	2.28897	0.988546	0.312255	4.26569
29 1	1.90714	0.363741	1.14839	2.66589		0.188329					29 1	1.91689	0.375516	1.166	2.66778		0.162557
c.AbdPain@period#active											c.AbdPain_mn@period#active
0 0	0.136364	0.0519023	0.0280974	0.24463							0 0	0.134615	0.0534048	0.0278258	0.241405
0 1	0.246667	0.126282	-0.0167536	0.510087		-0.80889					0 1	0.24596	0.127699	-0.0093896	0.501309		-0.82713
15 0	0.44186	0.228401	-0.0345759	0.918297							15 0	0.441026	0.233188	-0.025262	0.907313
15 1	0.126761	0.0541927	0.0137165	0.239805		0.713121					15 1	0.126457	0.0551031	0.0162715	0.236642		0.713266
29 0	0.251748	0.150051	-0.0612521	0.564749							29 0	0.242381	0.148696	-0.0549556	0.539717
29 1	0.271429	0.0858922	0.0922607	0.450597		-0.0781745					29 1	0.282436	0.0911185	0.100233	0.464639		-0.165256
c.Bloating@period#active											c.Bloating_mn@period#active
0 0	0.44697	0.137012	0.161169	0.732771							0 0	0.45	0.142228	0.165599	0.734402
0 1	0.34	0.106956	0.116893	0.563107		0.239322					0 1	0.319533	0.0974508	0.124669	0.514398		0.289926
15 0	0.643411	0.227714	0.168407	1.11841							15 0	0.647436	0.233407	0.180709	1.11416
15 1	0.302817	0.0869632	0.121415	0.484219		0.529357					15 1	0.301282	0.0887516	0.123812	0.478752		0.534653
29 0	0.594406	0.264442	0.0427883	1.14602							29 0	0.589304	0.26184	0.0657234	1.11288
29 1	0.5	0.138873	0.210316	0.789684		0.158824					29 1	0.499817	0.146304	0.207265	0.792369		0.151852
c.Flatulence@period#active											c.Flatulence_mn@period#active
0 0	0.439394	0.116751	0.195855	0.682933							0 0	0.441209	0.121725	0.197804	0.684614
0 1	0.413333	0.128742	0.144783	0.681884		0.0593103					0 1	0.400599	0.127434	0.145779	0.65542		0.0920412
15 0	0.844961	0.228593	0.368125	1.3218							15 0	0.848718	0.234177	0.380452	1.31698
15 1	0.429578	0.127374	0.163879	0.695276		0.491601					15 1	0.428904	0.129508	0.169937	0.687872		0.494644
29 0	0.811189	0.296362	0.192988	1.42939							29 0	0.789524	0.297182	0.195271	1.38378
29 1	0.721429	0.161323	0.384914	1.05794		0.110653					29 1	0.727656	0.174216	0.37929	1.07602		0.0783613
c.Diarrhea@period#active											c.Diarrhea_mn@period#active
0 0	0.0681818	0.0281534	0.0094548	0.126909							0 0	0.0692308	0.0291226	0.0109965	0.127465
0 1	0.14	0.049098	0.0375834	0.242417		-1.05333					0 1	0.135629	0.0501965	0.035255	0.236003		-0.959086
15 0	0.348837	0.184186	-0.0353686	0.733043							15 0	0.35	0.188112	-0.0261539	0.726154
15 1	0.0422535	0.027651	-0.0154254	0.0999325		0.878873					15 1	0.041958	0.0281463	-0.014324	0.0982401		0.88012
29 0	0.195804	0.145738	-0.108201	0.499809							29 0	0.188718	0.143878	-0.0989839	0.47642
29 1	0.142857	0.0512881	0.0358721	0.249842		0.270408					29 1	0.145549	0.054458	0.0366539	0.254445		0.228746
c.FecalUrgency@period#active											c.FecalUrgency_mn@period#active
0 0	0.363636	0.137134	0.0775806	0.649692							0 0	0.368681	0.141873	0.0849881	0.652375
0 1	0.233333	0.113261	-0.0029258	0.469593		0.358333					0 1	0.223042	0.114403	-0.0057214	0.451805		0.395028
15 0	0.682171	0.205766	0.252951	1.11139							15 0	0.683974	0.210255	0.263544	1.10441
15 1	0.140845	0.108277	-0.0850161	0.366706		0.793534					15 1	0.13986	0.11017	-0.0804392	0.360159		0.795519
29 0	0.496503	0.224833	0.0275093	0.965498							29 0	0.479048	0.22517	0.0287923	0.929303
29 1	0.271429	0.13438	-0.0088839	0.551741		0.45332					29 1	0.261429	0.137164	-0.0128483	0.535705		0.454274

[truncated: 16 more sheets: I2. Ratios of Odds Ratios, J. HBT Hydrogen, K. HBT Hydrogen Sums, L. HBT Hydrogen P-values, M1. HBTSymptomsAnalyses, M2. ChangeHBTSymptoms, M3. HBTSymptomsGEEanalysis, N. HBTSymptoms P-values, O1. BifidobacteriumRelAbund, O2. BifRelAbundChange, P. Bif16S P-values, Q. iVS-1 qPCR Abund + P-values, R. CorrelationData, S. CorrelJustBifs+Bloating, T. CorrelationStats, U. GasDMSOComparison]
